# Supplementary material for: Isoprop­yl (3,4-dimethyl-5,5-dioxo-4H-pyrazolo­[4,3-c][1,2]benzothia­zin-2-yl)acetate
Source: Acta Crystallogr Sect E Struct Rep Online. 2010 Sep 25;66(Pt 10):o2630. doi: 10.1107/S1600536810037797 (PMC2983407; doi:10.1107/S1600536810037797)
Supplement: Supplementary file 1 [file e-66-o2630-sup1.cif]

##############################################################################
###                                                                        ###
###        Electronic paper (Acta Crystallographica Section E)             ###
###                                                                        ###
##############################################################################
#                                                                            #
# This CIF contains the data in a paper accepted for publication in Acta     #
# Crystallographica Section E. It conforms to the requirements of Notes      #
# for Authors for Section E, and has been peer reviewed under the auspices   #
# of the IUCr Commission on Journals.                                        #
#                                                                            #
# Full details of the Crystallographic Information File format               #
# are given in the paper "The Crystallographic Information File (CIF):       #
# a New Standard Archive File for Crystallography" by S. R. Hall, F. H.      #
# Allen and I. D. Brown [Acta Cryst. (1991), A47, 655-685].                  #
#                                                                            #
# The current version of the core CIF dictionary is obtainable from          #
# ftp://ftp.iucr.org/pub/cif_core.dic. The current version number is 2.4.    #
#                                                                            #
# Software is freely available for graphical display of the structure(s) in  #
# this CIF.  For information consult the CIF home page http://www.iucr.org/  #
# cif/home.html                                                              #
#                                                                            #
# This file may be used for bona fide research purposes within the           #
# scientific community so long as proper attribution is given to the journal # 
# article from which it was obtained.                                        #
#                                                                            #
##############################################################################
                                             
data_global
_audit_creation_method     SHELXL-97
_journal_date_recd_electronic     2010-09-20
_journal_date_accepted     2010-09-21
_journal_name_full     'Acta Crystallographica, Section E'
_journal_year     2010
_journal_volume     66
_journal_issue     10
_journal_page_first     o2630
_journal_page_last     o2630
_journal_paper_category     QO
_journal_coeditor_code     HB5643
_publ_contact_author
;
    'Siddiqui, Hamid latif'
    Institute of Chemistry
    University of the Punjab
    Lahore
    Pakistan
;
_publ_contact_author_email     ' drhamidlatif@yahoo.com '
_publ_contact_author_fax     ' 0092+42-923 1269 '
_publ_contact_author_phone     ' 0092-42-923 0463 '
_publ_section_title
;\
Isopropyl
2-(3,4-dimethyl-5,5-dioxo-4<i>H</i>-pyrazolo[4,3-<i>c</i>][1,2]benzothiazin-\
2-yl)acetate
;
loop_
    _publ_author_name
    _publ_author_address
    'Aslam, Sana'
; Institute of Chemistry
University of the Punjab
Lahore 54590
Pakistan
;
    'Ahmad, Matloob'
; Institute of Chemistry, University of the Punjab, Lahore 54590
Applied Chemistry Research Centre, PCSIR Laboratories Complex
Lahore-54600
Pakistan
;
    'Siddiqui, Hamid Latif'
; Institute of Chemistry
University of the Punjab
Lahore 54590
Pakistan
;
    'Parvez, Masood'
; Department of Chemistry
The University of Calgary
2500 University Drive NW
Calgary
Alberta
Canada T2N 1N4
;
data_I
_chemical_name_systematic
;
Isopropyl
2-(3,4-dimethyl-5,5-dioxo-4<i>H</i>-pyrazolo[4,3-<i>c</i>][1,2]benzothiazin-
2-yl)acetate
;
_chemical_name_common     ?
_chemical_formula_moiety     'C16 H19 N3 O4 S'
_chemical_formula_sum     'C16 H19 N3 O4 S'
_chemical_formula_iupac     'C16 H19 N3 O4 S'
_chemical_formula_weight     349.40
_chemical_melting_point_gt     453
_chemical_melting_point_lt     455
_symmetry_cell_setting     triclinic
_symmetry_space_group_name_H-M     'P -1'
_symmetry_space_group_name_Hall     '-P 1'
loop_
    _symmetry_equiv_pos_as_xyz
    'x, y, z'
    '-x, -y, -z'
_cell_length_a     7.6370(2)
_cell_length_b     8.5412(2)
_cell_length_c     13.3096(4)
_cell_angle_alpha     98.4584(18)
_cell_angle_beta     97.4870(13)
_cell_angle_gamma     95.9599(17)
_cell_volume     844.69(4)
_cell_formula_units_Z     2
_cell_measurement_reflns_used     3658
_cell_measurement_theta_min     1.0
_cell_measurement_theta_max     27.5
_cell_measurement_temperature     173(2)
_exptl_crystal_description     'prism'
_exptl_crystal_colour     'yellow'
_exptl_crystal_size_max     0.18
_exptl_crystal_size_mid     0.16
_exptl_crystal_size_min     0.11
_exptl_crystal_density_diffrn     1.374
_exptl_crystal_density_meas     ?
_exptl_crystal_density_method     'not measured'
_exptl_crystal_F_000     368
_exptl_absorpt_coefficient_mu     0.217
_exptl_absorpt_correction_type     multi-scan
_exptl_absorpt_process_details     '(<i>SORTAV</i>; Blessing, 1997)'
_exptl_absorpt_correction_T_min     0.9620
_exptl_absorpt_correction_T_max     0.9765
_exptl_special_details
;
Analysis of the title compound by EI (electron impact) and MS
(mass spectrometry):
EI---MS (<i>m/z</i>, <i>i. e.</i> mass to charge ratio): 349.1
;
_diffrn_ambient_temperature     173(2)
_diffrn_radiation_type     MoK\a
_diffrn_radiation_wavelength     0.71073
_diffrn_radiation_source     'fine-focus sealed tube'
_diffrn_radiation_monochromator     graphite
_diffrn_measurement_device_type     'Nonius Kappa CCD'
_diffrn_measurement_method     '\w and \f scans'
_diffrn_detector_area_resol_mean     ?
_diffrn_reflns_number     12392
_diffrn_reflns_av_R_equivalents     0.0170
_diffrn_reflns_av_sigmaI/netI     0.0243
_diffrn_reflns_theta_min     2.67
_diffrn_reflns_theta_max     27.53
_diffrn_reflns_theta_full     25.0
_diffrn_measured_fraction_theta_max     0.987
_diffrn_measured_fraction_theta_full     0.990
_diffrn_reflns_limit_h_min     -9
_diffrn_reflns_limit_h_max     9
_diffrn_reflns_limit_k_min     -11
_diffrn_reflns_limit_k_max     11
_diffrn_reflns_limit_l_min     -17
_diffrn_reflns_limit_l_max     17
_diffrn_standards_number     0
_diffrn_standards_interval_count     .
_diffrn_standards_interval_time     .
_diffrn_standards_decay_%     ?
_refine_special_details
;
Refinement of <i>F</i>^2^ against ALL reflections. The weighted <i>R</i>-factor
<i>wR</i> and goodness of fit <i>S</i> are based on <i>F</i>^2^, conventional
<i>R</i>-factors <i>R</i> are based on <i>F</i>, with <i>F</i> set to zero for
negative <i>F</i>^2^. The threshold expression of <i>F</i>^2^ >
\s(<i>F</i>^2^) is used only for calculating <i>R</i>-factors(gt) <i>etc</i>.
and is not relevant to the choice of reflections for refinement.
<i>R</i>-factors based on <i>F</i>^2^ are statistically about twice as large
as those based on <i>F</i>, and <i>R</i>- factors based on ALL data will be
even larger.
;
_reflns_number_total     3824
_reflns_number_gt     3552
_reflns_threshold_expression     'I > 2.0\s(I)'
_refine_ls_structure_factor_coef     Fsqd
_refine_ls_matrix_type     full
_refine_ls_R_factor_all     0.0392
_refine_ls_R_factor_gt     0.0366
_refine_ls_wR_factor_gt     0.0928
_refine_ls_wR_factor_ref     0.0952
_refine_ls_goodness_of_fit_ref     1.042
_refine_ls_restrained_S_all     1.042
_refine_ls_number_reflns     3824
_refine_ls_number_parameters     221
_refine_ls_number_restraints     0
_refine_ls_number_constraints     72
_refine_ls_hydrogen_treatment     constr
_refine_ls_weighting_scheme     calc
_refine_ls_weighting_details
         'calc w=1/[\s^2^(Fo^2^)+(0.0415P)^2^+0.4374P] where P=(Fo^2^+2Fc^2^)/3'
_atom_sites_solution_hydrogens     difmap
_atom_sites_solution_primary     direct
_atom_sites_solution_secondary     difmap
_refine_ls_shift/su_max     0.001
_refine_ls_shift/su_mean     0.000
_refine_diff_density_max     0.38
_refine_diff_density_min     -0.38
_refine_ls_extinction_method     none
_refine_ls_extinction_coef     ?
loop_
    _atom_type_symbol
    _atom_type_description
    _atom_type_scat_dispersion_real
    _atom_type_scat_dispersion_imag
    _atom_type_scat_source
    'C' 'C' 0.0033 0.0016
                         'International Tables Vol C Tables 4.2.6.8 and 6.1.1.4'
    'H' 'H' 0.0000 0.0000
                         'International Tables Vol C Tables 4.2.6.8 and 6.1.1.4'
    'N' 'N' 0.0061 0.0033
                         'International Tables Vol C Tables 4.2.6.8 and 6.1.1.4'
    'O' 'O' 0.0106 0.0060
                         'International Tables Vol C Tables 4.2.6.8 and 6.1.1.4'
    'S' 'S' 0.1246 0.1234
                         'International Tables Vol C Tables 4.2.6.8 and 6.1.1.4'
_computing_data_collection     '<i>COLLECT</i> (Hooft, 1998)'
_computing_cell_refinement     '<i>HKL DENZO</i> (Otwinowski & Minor, 1997)'
_computing_data_reduction     '<i>SCALEPACK</i> (Otwinowski & Minor, 1997)'
_computing_structure_solution     '<i>SHELXS97</i> (Sheldrick, 2008)'
_computing_structure_refinement     '<i>SHELXL97</i> (Sheldrick, 2008)'
_computing_molecular_graphics     '<i>ORTEP-3 for Windows</i> (Farrugia, 1997)'
_computing_publication_material     '<i>SHELXL97</i> (Sheldrick, 2008)'
loop_
    _atom_site_type_symbol
    _atom_site_label
    _atom_site_fract_x
    _atom_site_fract_y
    _atom_site_fract_z
    _atom_site_U_iso_or_equiv
    _atom_site_adp_type
    _atom_site_calc_flag
    _atom_site_refinement_flags
    _atom_site_occupancy
    _atom_site_disorder_assembly
    _atom_site_disorder_group
    S S1 0.35224(5) -0.09565(4) 0.67475(2) 0.02666(11) Uani d . 1 . .
    O O1 0.53320(15) -0.09803(13) 0.71900(8) 0.0344(3) Uani d . 1 . .
    O O2 0.26989(18) -0.21974(12) 0.59324(8) 0.0400(3) Uani d . 1 . .
    O O3 0.07421(14) 0.34287(14) 1.06534(8) 0.0343(2) Uani d . 1 . .
    O O4 0.25929(13) 0.47365(12) 1.20503(7) 0.0266(2) Uani d . 1 . .
    N N1 0.23204(16) -0.09429(13) 0.76983(8) 0.0248(2) Uani d . 1 . .
    N N2 0.38590(15) 0.30879(13) 0.90139(8) 0.0220(2) Uani d . 1 . .
    N N3 0.35630(15) 0.22831(13) 0.97981(8) 0.0211(2) Uani d . 1 . .
    C C1 0.33526(18) 0.09155(15) 0.63524(10) 0.0228(3) Uani d . 1 . .
    C C2 0.3215(2) 0.10488(17) 0.53157(10) 0.0280(3) Uani d . 1 . .
    H H2 0.3125 0.0127 0.4808 0.034 Uiso calc R 1 . .
    C C3 0.3213(2) 0.25514(18) 0.50375(11) 0.0290(3) Uani d . 1 . .
    H H3 0.3141 0.2664 0.4334 0.035 Uiso calc R 1 . .
    C C4 0.33137(19) 0.38921(17) 0.57839(10) 0.0266(3) Uani d . 1 . .
    H H4 0.3320 0.4917 0.5587 0.032 Uiso calc R 1 . .
    C C5 0.34052(18) 0.37494(15) 0.68136(10) 0.0234(3) Uani d . 1 . .
    H H5 0.3450 0.4674 0.7315 0.028 Uiso calc R 1 . .
    C C6 0.34316(17) 0.22555(15) 0.71176(9) 0.0204(2) Uani d . 1 . .
    C C7 0.34179(17) 0.19804(15) 0.81758(9) 0.0200(2) Uani d . 1 . .
    C C8 0.28614(17) 0.04849(14) 0.84320(9) 0.0199(2) Uani d . 1 . .
    C C9 0.29516(17) 0.07097(15) 0.94854(9) 0.0202(2) Uani d . 1 . .
    C C10 0.25095(18) -0.04193(16) 1.01953(10) 0.0244(3) Uani d . 1 . .
    H H10A 0.2407 -0.1518 0.9834 0.037 Uiso calc R 1 . .
    H H10B 0.1377 -0.0222 1.0431 0.037 Uiso calc R 1 . .
    H H10C 0.3454 -0.0260 1.0788 0.037 Uiso calc R 1 . .
    C C11 0.0369(2) -0.13282(19) 0.73806(13) 0.0377(4) Uani d . 1 . .
    H H11A -0.0216 -0.1382 0.7990 0.057 Uiso calc R 1 . .
    H H11B 0.0111 -0.2360 0.6923 0.057 Uiso calc R 1 . .
    H H11C -0.0077 -0.0497 0.7019 0.057 Uiso calc R 1 . .
    C C12 0.38752(18) 0.31656(15) 1.08332(9) 0.0226(3) Uani d . 1 . .
    H H12A 0.4809 0.4079 1.0880 0.027 Uiso calc R 1 . .
    H H12B 0.4313 0.2466 1.1316 0.027 Uiso calc R 1 . .
    C C13 0.21988(18) 0.37767(15) 1.11442(9) 0.0218(3) Uani d . 1 . .
    C C14 0.11863(18) 0.56384(16) 1.24023(10) 0.0244(3) Uani d . 1 . .
    H H14 0.0006 0.4963 1.2204 0.029 Uiso calc R 1 . .
    C C15 0.1178(2) 0.71022(19) 1.18913(13) 0.0372(3) Uani d . 1 . .
    H H15A 0.0255 0.7727 1.2119 0.056 Uiso calc R 1 . .
    H H15B 0.0933 0.6778 1.1144 0.056 Uiso calc R 1 . .
    H H15C 0.2343 0.7753 1.2079 0.056 Uiso calc R 1 . .
    C C16 0.1623(2) 0.6019(2) 1.35555(11) 0.0361(3) Uani d . 1 . .
    H H16A 0.0724 0.6629 1.3830 0.054 Uiso calc R 1 . .
    H H16B 0.2798 0.6651 1.3747 0.054 Uiso calc R 1 . .
    H H16C 0.1632 0.5024 1.3840 0.054 Uiso calc R 1 . .
loop_
    _atom_site_aniso_label
    _atom_site_aniso_U_11
    _atom_site_aniso_U_22
    _atom_site_aniso_U_33
    _atom_site_aniso_U_12
    _atom_site_aniso_U_13
    _atom_site_aniso_U_23
    S1 0.0442(2) 0.01991(17) 0.01619(16) 0.01115(14) 0.00383(13) -0.00046(12)
    O1 0.0450(6) 0.0374(6) 0.0255(5) 0.0218(5) 0.0079(4) 0.0062(4)
    O2 0.0736(8) 0.0228(5) 0.0202(5) 0.0096(5) 0.0019(5) -0.0054(4)
    O3 0.0281(5) 0.0419(6) 0.0263(5) -0.0015(4) 0.0008(4) -0.0087(4)
    O4 0.0284(5) 0.0302(5) 0.0182(4) 0.0082(4) -0.0001(4) -0.0060(4)
    N1 0.0368(6) 0.0175(5) 0.0177(5) 0.0010(4) 0.0021(4) -0.0018(4)
    N2 0.0290(6) 0.0198(5) 0.0163(5) 0.0003(4) 0.0044(4) 0.0011(4)
    N3 0.0277(5) 0.0197(5) 0.0145(5) 0.0004(4) 0.0042(4) -0.0006(4)
    C1 0.0296(7) 0.0217(6) 0.0172(6) 0.0072(5) 0.0028(5) 0.0015(5)
    C2 0.0383(8) 0.0281(7) 0.0171(6) 0.0100(6) 0.0028(5) -0.0005(5)
    C3 0.0368(8) 0.0342(7) 0.0178(6) 0.0101(6) 0.0037(5) 0.0063(5)
    C4 0.0311(7) 0.0264(7) 0.0233(6) 0.0056(5) 0.0027(5) 0.0071(5)
    C5 0.0272(6) 0.0210(6) 0.0209(6) 0.0025(5) 0.0027(5) 0.0009(5)
    C6 0.0216(6) 0.0222(6) 0.0166(6) 0.0027(5) 0.0024(4) 0.0010(5)
    C7 0.0235(6) 0.0186(6) 0.0173(6) 0.0032(5) 0.0033(5) 0.0003(4)
    C8 0.0245(6) 0.0176(6) 0.0168(6) 0.0028(5) 0.0034(5) -0.0004(4)
    C9 0.0221(6) 0.0193(6) 0.0183(6) 0.0025(4) 0.0030(5) 0.0004(4)
    C10 0.0284(7) 0.0242(6) 0.0205(6) 0.0006(5) 0.0041(5) 0.0050(5)
    C11 0.0412(9) 0.0314(8) 0.0333(8) -0.0118(6) -0.0001(7) -0.0021(6)
    C12 0.0280(6) 0.0230(6) 0.0147(6) 0.0017(5) 0.0021(5) -0.0017(5)
    C13 0.0294(7) 0.0198(6) 0.0148(6) -0.0004(5) 0.0030(5) 0.0014(4)
    C14 0.0255(6) 0.0270(6) 0.0201(6) 0.0064(5) 0.0040(5) -0.0007(5)
    C15 0.0422(9) 0.0327(8) 0.0389(8) 0.0111(6) 0.0045(7) 0.0096(6)
    C16 0.0431(9) 0.0434(9) 0.0209(7) 0.0126(7) 0.0056(6) -0.0033(6)
_geom_special_details
;
 All esds (except the esd in the dihedral angle between two l.s. planes)
 are estimated using the full covariance matrix.  The cell esds are taken
 into account individually in the estimation of esds in distances, angles
 and torsion angles; correlations between esds in cell parameters are only
 used when they are defined by crystal symmetry.  An approximate (isotropic)
 treatment of cell esds is used for estimating esds involving l.s. planes.
;
loop_
    _geom_bond_atom_site_label_1
    _geom_bond_atom_site_label_2
    _geom_bond_site_symmetry_2
    _geom_bond_distance
    _geom_bond_publ_flag
    S1 O2 . 1.4288(11) ?
    S1 O1 . 1.4333(12) ?
    S1 N1 . 1.6567(12) ?
    S1 C1 . 1.7670(13) ?
    O3 C13 . 1.1990(17) ?
    O4 C13 . 1.3343(15) ?
    O4 C14 . 1.4710(16) ?
    N1 C8 . 1.4323(15) ?
    N1 C11 . 1.484(2) ?
    N2 C7 . 1.3335(16) ?
    N2 N3 . 1.3613(15) ?
    N3 C9 . 1.3608(16) ?
    N3 C12 . 1.4473(15) ?
    C1 C2 . 1.3924(18) ?
    C1 C6 . 1.4062(17) ?
    C2 C3 . 1.387(2) ?
    C2 H2 . 0.9500 ?
    C3 C4 . 1.390(2) ?
    C3 H3 . 0.9500 ?
    C4 C5 . 1.3870(18) ?
    C4 H4 . 0.9500 ?
    C5 C6 . 1.3955(18) ?
    C5 H5 . 0.9500 ?
    C6 C7 . 1.4628(17) ?
    C7 C8 . 1.4077(17) ?
    C8 C9 . 1.3784(17) ?
    C9 C10 . 1.4901(17) ?
    C10 H10A . 0.9800 ?
    C10 H10B . 0.9800 ?
    C10 H10C . 0.9800 ?
    C11 H11A . 0.9800 ?
    C11 H11B . 0.9800 ?
    C11 H11C . 0.9800 ?
    C12 C13 . 1.5153(19) ?
    C12 H12A . 0.9900 ?
    C12 H12B . 0.9900 ?
    C14 C16 . 1.5066(19) ?
    C14 C15 . 1.509(2) ?
    C14 H14 . 1.0000 ?
    C15 H15A . 0.9800 ?
    C15 H15B . 0.9800 ?
    C15 H15C . 0.9800 ?
    C16 H16A . 0.9800 ?
    C16 H16B . 0.9800 ?
    C16 H16C . 0.9800 ?
loop_
    _geom_angle_atom_site_label_1
    _geom_angle_atom_site_label_2
    _geom_angle_atom_site_label_3
    _geom_angle_site_symmetry_1
    _geom_angle_site_symmetry_3
    _geom_angle
    _geom_angle_publ_flag
    O2 S1 O1 . . 119.34(7) ?
    O2 S1 N1 . . 108.09(7) ?
    O1 S1 N1 . . 106.69(6) ?
    O2 S1 C1 . . 109.45(6) ?
    O1 S1 C1 . . 108.09(7) ?
    N1 S1 C1 . . 104.11(6) ?
    C13 O4 C14 . . 117.22(10) ?
    C8 N1 C11 . . 114.81(11) ?
    C8 N1 S1 . . 109.87(9) ?
    C11 N1 S1 . . 115.46(10) ?
    C7 N2 N3 . . 103.99(10) ?
    C9 N3 N2 . . 113.73(10) ?
    C9 N3 C12 . . 128.00(11) ?
    N2 N3 C12 . . 118.25(10) ?
    C2 C1 C6 . . 121.72(12) ?
    C2 C1 S1 . . 120.34(10) ?
    C6 C1 S1 . . 117.89(10) ?
    C3 C2 C1 . . 118.87(13) ?
    C3 C2 H2 . . 120.6 ?
    C1 C2 H2 . . 120.6 ?
    C2 C3 C4 . . 120.23(13) ?
    C2 C3 H3 . . 119.9 ?
    C4 C3 H3 . . 119.9 ?
    C5 C4 C3 . . 120.70(13) ?
    C5 C4 H4 . . 119.7 ?
    C3 C4 H4 . . 119.7 ?
    C4 C5 C6 . . 120.35(12) ?
    C4 C5 H5 . . 119.8 ?
    C6 C5 H5 . . 119.8 ?
    C5 C6 C1 . . 118.10(12) ?
    C5 C6 C7 . . 124.07(11) ?
    C1 C6 C7 . . 117.70(11) ?
    N2 C7 C8 . . 111.10(11) ?
    N2 C7 C6 . . 125.65(11) ?
    C8 C7 C6 . . 123.21(11) ?
    C9 C8 C7 . . 106.45(11) ?
    C9 C8 N1 . . 129.33(11) ?
    C7 C8 N1 . . 124.21(11) ?
    N3 C9 C8 . . 104.72(11) ?
    N3 C9 C10 . . 123.98(11) ?
    C8 C9 C10 . . 131.29(12) ?
    C9 C10 H10A . . 109.5 ?
    C9 C10 H10B . . 109.5 ?
    H10A C10 H10B . . 109.5 ?
    C9 C10 H10C . . 109.5 ?
    H10A C10 H10C . . 109.5 ?
    H10B C10 H10C . . 109.5 ?
    N1 C11 H11A . . 109.5 ?
    N1 C11 H11B . . 109.5 ?
    H11A C11 H11B . . 109.5 ?
    N1 C11 H11C . . 109.5 ?
    H11A C11 H11C . . 109.5 ?
    H11B C11 H11C . . 109.5 ?
    N3 C12 C13 . . 111.71(11) ?
    N3 C12 H12A . . 109.3 ?
    C13 C12 H12A . . 109.3 ?
    N3 C12 H12B . . 109.3 ?
    C13 C12 H12B . . 109.3 ?
    H12A C12 H12B . . 107.9 ?
    O3 C13 O4 . . 125.56(13) ?
    O3 C13 C12 . . 124.87(12) ?
    O4 C13 C12 . . 109.56(11) ?
    O4 C14 C16 . . 106.21(11) ?
    O4 C14 C15 . . 108.03(12) ?
    C16 C14 C15 . . 113.37(13) ?
    O4 C14 H14 . . 109.7 ?
    C16 C14 H14 . . 109.7 ?
    C15 C14 H14 . . 109.7 ?
    C14 C15 H15A . . 109.5 ?
    C14 C15 H15B . . 109.5 ?
    H15A C15 H15B . . 109.5 ?
    C14 C15 H15C . . 109.5 ?
    H15A C15 H15C . . 109.5 ?
    H15B C15 H15C . . 109.5 ?
    C14 C16 H16A . . 109.5 ?
    C14 C16 H16B . . 109.5 ?
    H16A C16 H16B . . 109.5 ?
    C14 C16 H16C . . 109.5 ?
    H16A C16 H16C . . 109.5 ?
    H16B C16 H16C . . 109.5 ?
loop_
    _geom_torsion_atom_site_label_1
    _geom_torsion_atom_site_label_2
    _geom_torsion_atom_site_label_3
    _geom_torsion_atom_site_label_4
    _geom_torsion_site_symmetry_1
    _geom_torsion_site_symmetry_2
    _geom_torsion_site_symmetry_3
    _geom_torsion_site_symmetry_4
    _geom_torsion
    _geom_torsion_publ_flag
    O2 S1 N1 C8 . . . . -167.41(9) ?
    O1 S1 N1 C8 . . . . 63.09(10) ?
    C1 S1 N1 C8 . . . . -51.10(10) ?
    O2 S1 N1 C11 . . . . -35.64(12) ?
    O1 S1 N1 C11 . . . . -165.14(10) ?
    C1 S1 N1 C11 . . . . 80.68(11) ?
    C7 N2 N3 C9 . . . . -0.01(14) ?
    C7 N2 N3 C12 . . . . -178.48(11) ?
    O2 S1 C1 C2 . . . . -26.58(14) ?
    O1 S1 C1 C2 . . . . 104.88(12) ?
    N1 S1 C1 C2 . . . . -141.94(12) ?
    O2 S1 C1 C6 . . . . 155.87(11) ?
    O1 S1 C1 C6 . . . . -72.67(12) ?
    N1 S1 C1 C6 . . . . 40.51(12) ?
    C6 C1 C2 C3 . . . . 2.0(2) ?
    S1 C1 C2 C3 . . . . -175.44(11) ?
    C1 C2 C3 C4 . . . . -1.1(2) ?
    C2 C3 C4 C5 . . . . -0.5(2) ?
    C3 C4 C5 C6 . . . . 1.2(2) ?
    C4 C5 C6 C1 . . . . -0.4(2) ?
    C4 C5 C6 C7 . . . . -176.15(12) ?
    C2 C1 C6 C5 . . . . -1.3(2) ?
    S1 C1 C6 C5 . . . . 176.25(10) ?
    C2 C1 C6 C7 . . . . 174.78(13) ?
    S1 C1 C6 C7 . . . . -7.70(17) ?
    N3 N2 C7 C8 . . . . -0.47(14) ?
    N3 N2 C7 C6 . . . . 177.38(12) ?
    C5 C6 C7 N2 . . . . -19.4(2) ?
    C1 C6 C7 N2 . . . . 164.83(13) ?
    C5 C6 C7 C8 . . . . 158.23(13) ?
    C1 C6 C7 C8 . . . . -17.56(19) ?
    N2 C7 C8 C9 . . . . 0.78(15) ?
    C6 C7 C8 C9 . . . . -177.14(12) ?
    N2 C7 C8 N1 . . . . -179.36(12) ?
    C6 C7 C8 N1 . . . . 2.7(2) ?
    C11 N1 C8 C9 . . . . 83.07(17) ?
    S1 N1 C8 C9 . . . . -144.81(12) ?
    C11 N1 C8 C7 . . . . -96.76(15) ?
    S1 N1 C8 C7 . . . . 35.36(16) ?
    N2 N3 C9 C8 . . . . 0.48(15) ?
    C12 N3 C9 C8 . . . . 178.77(12) ?
    N2 N3 C9 C10 . . . . -179.31(12) ?
    C12 N3 C9 C10 . . . . -1.0(2) ?
    C7 C8 C9 N3 . . . . -0.72(14) ?
    N1 C8 C9 N3 . . . . 179.42(13) ?
    C7 C8 C9 C10 . . . . 179.05(13) ?
    N1 C8 C9 C10 . . . . -0.8(2) ?
    C9 N3 C12 C13 . . . . -85.83(16) ?
    N2 N3 C12 C13 . . . . 92.39(14) ?
    C14 O4 C13 O3 . . . . -10.09(19) ?
    C14 O4 C13 C12 . . . . 170.83(11) ?
    N3 C12 C13 O3 . . . . 8.23(18) ?
    N3 C12 C13 O4 . . . . -172.68(10) ?
    C13 O4 C14 C16 . . . . 155.92(12) ?
    C13 O4 C14 C15 . . . . -82.14(14) ?
loop_
    _geom_hbond_atom_site_label_D
    _geom_hbond_atom_site_label_H
    _geom_hbond_atom_site_label_A
    _geom_hbond_site_symmetry_A
    _geom_hbond_distance_DH
    _geom_hbond_distance_HA
    _geom_hbond_distance_DA
    _geom_hbond_angle_DHA
    _geom_hbond_publ_flag
    C4 H4 O2 1_565 0.95 2.54 3.4015(17) 150 y
    C12 H12A N2 2_667 0.99 2.50 3.4413(17) 158 y
    C12 H12B O1 2_657 0.99 2.51 3.4694(17) 163 y
    C15 H15B O3 2_567 0.98 2.53 3.456(2) 157 y
