# Supplementary material for: Isoprop­yl (3,4-dimethyl-5,5-dioxo-4H-pyrazolo­[4,3-c][1,2]benzothia­zin-2-yl)acetate
Source: Acta Crystallogr Sect E Struct Rep Online. 2010 Sep 25;66(Pt 10):o2630. doi: 10.1107/S1600536810037797 (PMC2983407; doi:10.1107/S1600536810037797)
Supplement: Supplementary file 2 [file e-66-o2630-Isup2.hkl]

#
# h,k,l, Fc-squared, Fo-squared, sigma(Fo-squared) and status flag
#
data_I
_shelx_title '  COLORLESS BLOCK CELL FROM 3658'
_shelx_refln_list_code          4
_shelx_F_calc_maximum       64.70
_exptl_crystal_F_000       368.00
_reflns_d_resolution_high  0.7689
 
loop_
 _symmetry_equiv_pos_as_xyz
 'x, y, z'
 '-x, -y, -z'
 
_cell_length_a     7.6370
_cell_length_b     8.5412
_cell_length_c    13.3096
_cell_angle_alpha  98.458
_cell_angle_beta   97.487
_cell_angle_gamma  95.960
 
_shelx_F_squared_multiplier     1.000
 
loop_
 _refln_index_h
 _refln_index_k
 _refln_index_l
 _refln_F_squared_calc
 _refln_F_squared_meas
 _refln_F_squared_sigma
 _refln_observed_status
   4   0   0      334.56      321.02      7.39 o
   5   0   0      332.22      366.31      5.87 o
   6   0   0      146.20      154.06      3.07 o
   7   0   0      227.10      228.49      5.60 o
   8   0   0       29.51       31.92      1.66 o
   9   0   0       48.76       46.17      3.08 o
  -9   1   0        1.97        0.79      0.48 o
  -8   1   0       92.68       89.53      2.03 o
  -7   1   0       27.44       25.53      1.80 o
  -6   1   0      246.26      261.97      6.20 o
  -5   1   0      324.92      357.29      5.18 o
  -4   1   0      798.49      881.24     10.44 o
  -3   1   0     2554.86     2621.72     32.76 o
  -1   1   0        0.08        0.18      0.04 o
   2   1   0     3082.21     2897.03     44.07 o
   3   1   0      101.96       92.50      1.57 o
   4   1   0       24.97       21.78      0.36 o
   5   1   0       62.50       64.17      1.01 o
   6   1   0       15.16       13.91      0.33 o
   7   1   0       82.76       78.10      4.38 o
   8   1   0       30.89       29.54      2.04 o
   9   1   0       13.70       11.12      1.54 o
  -9   2   0       28.98       24.12      1.14 o
  -8   2   0       49.85       49.47      2.14 o
  -7   2   0      257.87      246.18      4.80 o
  -6   2   0      913.92      947.91     14.87 o
  -5   2   0      103.87      112.62      1.71 o
  -4   2   0      237.57      280.56      3.57 o
  -3   2   0      221.73      231.73      3.18 o
  -2   2   0        0.06        1.16      0.19 o
  -1   2   0      606.39      579.27      7.31 o
   0   2   0       42.24       58.84      0.96 o
   1   2   0     1494.66     1378.66     25.20 o
   2   2   0     1113.46     1024.37     12.00 o
   3   2   0      226.66      235.73      3.75 o
   4   2   0      800.94      830.52     22.19 o
   5   2   0        0.06        0.55      0.29 o
   6   2   0      370.28      342.69      4.49 o
   7   2   0        0.64        1.93      0.84 o
   8   2   0       14.11       10.43      1.55 o
   9   2   0        6.00        9.32      0.69 o
  -9   3   0      145.83      139.00      4.67 o
  -8   3   0       11.85       11.15      0.98 o
  -7   3   0       22.19       21.01      1.70 o
  -6   3   0      806.29      812.27     14.74 o
  -5   3   0      647.83      643.42     10.76 o
  -4   3   0       99.86       94.71      1.37 o
  -3   3   0      740.67      776.51      9.12 o
  -2   3   0      206.27      181.59      2.22 o
  -1   3   0        4.78        1.60      0.06 o
   0   3   0       54.87       52.46      1.64 o
   1   3   0      161.31      138.80      1.92 o
   2   3   0       15.20       13.07      0.22 o
   3   3   0      135.46      138.85      5.69 o
   4   3   0      155.17      158.71      2.18 o
   5   3   0      265.17      274.64      3.71 o
   6   3   0       77.53       74.33      1.25 o
   7   3   0       18.82       20.88      0.69 o
   8   3   0       24.20       21.67      0.83 o
   9   3   0       14.04       14.87      0.74 o
  -9   4   0      149.47      172.06      5.41 o
  -8   4   0      232.66      237.90      5.96 o
  -7   4   0      150.44      173.03      5.77 o
  -6   4   0      430.63      495.54      9.05 o
  -5   4   0       41.20       45.28      3.71 o
  -4   4   0       30.04       39.37      0.61 o
  -3   4   0       90.38      101.70      1.42 o
  -2   4   0       30.90       34.59      0.51 o
  -1   4   0        3.87        9.56      0.24 o
   0   4   0      521.26      523.24      6.25 o
   1   4   0        1.31        0.27      0.06 o
   2   4   0      207.40      195.78      2.28 o
   3   4   0      121.91      114.52      1.84 o
   4   4   0       23.43       22.08      0.66 o
   5   4   0       84.99       72.68      1.66 o
   6   4   0        0.94        0.62      0.25 o
   7   4   0       73.42       65.16      4.85 o
   8   4   0       21.49       22.12      3.21 o
  -9   5   0        0.27        0.57      0.70 o
  -8   5   0        0.21        0.06      0.83 o
  -7   5   0      124.89      122.48      2.65 o
  -6   5   0        8.58        6.59      0.30 o
  -5   5   0        0.32        0.17      0.27 o
  -4   5   0      132.70      137.64      5.20 o
  -3   5   0      369.50      346.39      4.20 o
  -2   5   0      417.26      430.41      5.21 o
  -1   5   0      171.65      185.79      2.51 o
   0   5   0      718.10      711.94      9.93 o
   1   5   0      168.81      153.57      1.82 o
   2   5   0       49.87       55.04      1.98 o
   3   5   0        4.36        6.61      0.61 o
   4   5   0        6.20        5.80      0.23 o
   5   5   0        0.15        0.75      0.35 o
   6   5   0       44.37       44.43      2.07 o
   7   5   0       35.45       32.43      1.97 o
   8   5   0       45.66       51.31      5.45 o
  -8   6   0       68.90       68.02      2.45 o
  -7   6   0      108.51      126.51      5.10 o
  -6   6   0      164.50      163.43      3.18 o
  -5   6   0       33.67       35.65      0.67 o
  -4   6   0      427.29      438.55      6.37 o
  -3   6   0       23.63       23.82      0.45 o
  -2   6   0      179.77      173.47      2.36 o
  -1   6   0      797.91      801.49     11.26 o
   0   6   0      967.03      956.63     17.34 o
   1   6   0       32.88       26.00      0.54 o
   2   6   0      323.05      311.80      4.49 o
   3   6   0      315.26      309.99      5.42 o
   4   6   0       55.46       49.70      2.31 o
   5   6   0      243.86      242.25      7.50 o
   6   6   0      201.19      198.57      4.61 o
   7   6   0       18.43       19.38      1.38 o
  -8   7   0       72.34       70.03      3.63 o
  -7   7   0        0.14        0.10      0.35 o
  -6   7   0        8.17        9.13      0.92 o
  -5   7   0       10.93       11.39      0.84 o
  -4   7   0       12.32       13.10      0.43 o
  -3   7   0      277.59      279.50      4.23 o
  -2   7   0      237.47      230.70      3.16 o
  -1   7   0      435.38      431.07      6.84 o
   0   7   0      677.61      680.01     10.59 o
   1   7   0       42.46       35.42      1.37 o
   2   7   0      354.24      341.75      5.02 o
   3   7   0      335.99      337.07      6.36 o
   4   7   0        1.42        2.94      0.41 o
   5   7   0        9.31        8.24      1.63 o
   6   7   0       73.34       69.87      2.56 o
  -7   8   0       57.61       52.58      2.03 o
  -6   8   0      182.56      189.86      5.86 o
  -5   8   0        6.20        8.46      0.45 o
  -4   8   0       16.94       16.10      0.65 o
  -3   8   0        4.04        3.31      0.77 o
  -2   8   0       67.59       76.34      3.73 o
  -1   8   0        0.02        0.32      0.35 o
   0   8   0        1.74        3.29      0.17 o
   1   8   0        2.93        1.01      0.77 o
   2   8   0       17.91       17.72      0.83 o
   3   8   0       41.28       44.98      1.37 o
   4   8   0       30.14       28.55      1.61 o
   5   8   0        4.26        4.28      0.40 o
  -6   9   0       24.14       24.00      1.06 o
  -5   9   0       11.35       13.73      0.67 o
  -4   9   0       22.30       20.30      0.81 o
  -3   9   0       23.48       26.18      0.88 o
  -2   9   0       16.24       16.17      0.58 o
  -1   9   0        2.99        3.03      0.25 o
   0   9   0      114.05      112.05      2.87 o
   1   9   0      148.78      146.99      3.10 o
   2   9   0        1.35        1.08      0.65 o
   3   9   0       93.85       97.11      5.76 o
   4   9   0       58.92       67.52      8.29 o
  -5  10   0       12.66       12.61      0.64 o
  -4  10   0      153.88      166.44      5.25 o
  -3  10   0      263.01      273.51     12.27 o
  -2  10   0       42.71       39.71      2.22 o
  -1  10   0      215.73      218.68      9.63 o
   0  10   0      178.91      200.99      9.11 o
   1  10   0       25.72       27.56      1.66 o
   2  10   0        0.33        0.56      1.33 o
   1 -11   1       97.61      100.12      4.80 o
  -3 -10   1       44.74       43.38      2.68 o
  -2 -10   1      306.69      296.57     13.40 o
  -1 -10   1       47.41       46.23      3.73 o
   0 -10   1       89.12       97.93      3.42 o
   1 -10   1      159.27      188.74      8.83 o
   2 -10   1       29.99       32.90      2.07 o
   3 -10   1        3.94        2.48      0.53 o
   4 -10   1       50.52       56.59      2.99 o
   5 -10   1       79.69       70.79      3.96 o
  -4  -9   1       11.07       10.42      1.91 o
  -3  -9   1        0.48        1.87      1.33 o
  -2  -9   1       12.33       13.49      0.90 o
  -1  -9   1       38.67       33.32      4.35 o
   0  -9   1       28.16       33.89      1.63 o
   1  -9   1       95.78      101.76      3.83 o
   2  -9   1      137.84      124.94      3.13 o
   3  -9   1       56.64       55.58      1.55 o
   4  -9   1       22.37       15.63      0.61 o
   5  -9   1        0.55        0.39      0.19 o
   6  -9   1        6.64        7.46      0.52 o
  -5  -8   1       30.09       28.75      1.21 o
  -4  -8   1       18.92       20.32      2.47 o
  -3  -8   1      164.01      179.41      4.45 o
  -2  -8   1       16.82       19.37      0.55 o
  -1  -8   1      370.43      352.85      5.77 o
   0  -8   1      995.18     1006.02     32.46 o
   1  -8   1        0.00        0.63      0.18 o
   2  -8   1      340.47      320.78     10.13 o
   3  -8   1       18.33       18.93      0.74 o
   4  -8   1        0.80        1.03      0.81 o
   5  -8   1        7.53        7.22      0.37 o
   6  -8   1       10.92       11.23      0.63 o
   7  -8   1        7.01        6.74      0.75 o
  -6  -7   1        0.60        2.00      0.40 o
  -5  -7   1       56.26       65.17      1.96 o
  -4  -7   1        9.94        9.95      2.88 o
  -3  -7   1       29.88       26.46      3.36 o
  -2  -7   1        0.03        0.19      0.15 o
  -1  -7   1      174.22      165.40      2.22 o
   0  -7   1      172.13      177.18      3.55 o
   1  -7   1       97.51       91.80      1.26 o
   2  -7   1        1.42        2.27      0.19 o
   3  -7   1        2.59        3.10      0.76 o
   4  -7   1       25.29       21.60      2.32 o
   5  -7   1      156.55      158.25      6.60 o
   6  -7   1        0.33        0.68      0.42 o
   7  -7   1       45.59       48.09      3.66 o
   8  -7   1       25.85       29.27      1.76 o
  -7  -6   1       17.73       22.06      1.09 o
  -6  -6   1        9.68       16.10      2.15 o
  -5  -6   1       15.28       15.58      0.53 o
  -4  -6   1        5.04        2.87      0.34 o
  -3  -6   1       54.16       51.43      4.52 o
  -2  -6   1      205.90      209.74      3.09 o
  -1  -6   1      329.99      349.17      4.53 o
   0  -6   1        0.74        0.31      0.15 o
   1  -6   1       48.09       35.79      0.54 o
   2  -6   1      651.67      651.52      9.48 o
   3  -6   1        5.94        8.73      0.22 o
   4  -6   1      446.11      419.48      6.09 o
   5  -6   1       72.55       68.59      1.80 o
   6  -6   1      278.48      273.37      4.65 o
   7  -6   1        9.36       10.82      1.94 o
   8  -6   1       17.10       15.10      0.77 o
  -8  -5   1        1.88        1.30      0.43 o
  -7  -5   1       71.77       76.51      2.20 o
  -6  -5   1      281.84      270.64      5.34 o
  -5  -5   1        5.44        7.59      0.30 o
  -4  -5   1        1.68        1.86      0.62 o
  -3  -5   1       74.37       64.89      1.68 o
  -2  -5   1        5.19        9.17      0.59 o
  -1  -5   1       47.76       54.69      1.79 o
   0  -5   1       69.53       85.04      1.42 o
   1  -5   1      498.19      460.50      5.89 o
   2  -5   1      147.69      164.46      2.25 o
   3  -5   1        0.04        0.43      0.09 o
   4  -5   1       13.37       17.80      0.38 o
   5  -5   1       70.72       61.01      2.66 o
   6  -5   1       55.49       52.29      1.06 o
   7  -5   1       27.44       24.85      1.60 o
   8  -5   1        5.39        3.88      0.91 o
   9  -5   1       29.15       25.92      1.23 o
  -8  -4   1        0.28       -0.38      0.25 o
  -7  -4   1       65.03       68.44      5.29 o
  -6  -4   1      259.13      274.83      6.87 o
  -5  -4   1        0.11        0.96      0.22 o
  -4  -4   1      227.69      233.25      4.62 o
  -3  -4   1        2.25        1.93      0.19 o
  -2  -4   1        0.21        0.71      0.11 o
  -1  -4   1       37.50       37.35      0.86 o
   0  -4   1      816.87      805.45      8.70 o
   1  -4   1     1639.72     1604.59     18.66 o
   2  -4   1       61.99       62.17      0.87 o
   3  -4   1      850.38      832.65      9.81 o
   4  -4   1     1285.91     1261.29     14.78 o
   5  -4   1       62.53       53.47      1.88 o
   6  -4   1      294.30      298.54      9.54 o
   7  -4   1      173.55      181.53      3.59 o
   8  -4   1       85.60       83.08      2.42 o
  -9  -3   1       10.53       10.71      0.62 o
  -8  -3   1        0.58        0.32      0.27 o
  -7  -3   1      129.73      125.41      3.00 o
  -6  -3   1        6.51        5.61      0.81 o
  -5  -3   1       10.71        7.27      0.34 o
  -4  -3   1       28.43       41.34      0.66 o
  -3  -3   1      340.87      351.08      3.76 o
  -2  -3   1       37.01       35.66      0.86 o
  -1  -3   1       10.04       17.75      0.57 o
   0  -3   1     4186.65     3743.20     80.81 o
   1  -3   1      880.18      847.35      9.81 o
   2  -3   1      335.94      341.09      4.04 o
   3  -3   1       19.26       29.25      0.38 o
   4  -3   1       46.66       31.69      0.53 o
   5  -3   1      198.73      204.26      5.61 o
   6  -3   1      287.09      276.77      5.23 o
   7  -3   1      254.01      256.56      4.99 o
   8  -3   1      171.48      161.04      4.18 o
   9  -3   1        7.48        2.89      1.38 o
  -9  -2   1       16.78       12.58      0.63 o
  -8  -2   1        2.19        2.97      0.59 o
  -7  -2   1        0.25       -0.01      0.74 o
  -6  -2   1       45.90       44.17      1.76 o
  -5  -2   1       18.83       14.98      0.30 o
  -4  -2   1       26.67       37.57      0.72 o
  -3  -2   1        0.89        0.49      0.26 o
  -2  -2   1        3.90        8.20      0.12 o
  -1  -2   1      566.32      594.03     12.75 o
   1  -2   1      197.07      226.82     10.91 o
   2  -2   1      774.64      743.64      8.75 o
   3  -2   1       25.56       53.37      0.75 o
   4  -2   1      897.89      927.24     11.78 o
   5  -2   1      469.14      462.88      6.01 o
   6  -2   1        0.09        0.01      0.21 o
   7  -2   1       91.24       87.34      1.64 o
   8  -2   1        8.09        6.95      0.51 o
   9  -2   1        0.06        0.65      0.49 o
  -9  -1   1       87.74       88.50      7.23 o
  -8  -1   1        1.65        1.96      1.01 o
  -7  -1   1      277.70      306.79      9.78 o
  -6  -1   1      455.97      465.78      8.59 o
  -5  -1   1       14.80       12.12      0.58 o
  -4  -1   1      317.57      330.67      3.98 o
  -3  -1   1      190.86      180.94      2.80 o
  -2  -1   1        2.38        5.09      0.13 o
   0  -1   1      152.91      157.35      2.84 o
   2  -1   1       68.15       56.07      0.78 o
   3  -1   1      165.85      202.16      2.44 o
   4  -1   1     2093.87     2292.61     31.32 o
   5  -1   1       13.16       14.68      0.60 o
   6  -1   1       25.45       20.59      1.17 o
   7  -1   1       42.13       36.97      2.15 o
   8  -1   1        1.97        1.03      0.89 o
   9  -1   1        0.25        0.09      0.80 o
  -9   0   1       94.38       91.18      2.62 o
  -8   0   1      192.88      177.07      4.62 o
  -7   0   1      141.40      141.97      2.91 o
  -6   0   1     1493.47     1476.81     26.43 o
  -5   0   1     1136.86     1121.23     36.80 o
  -4   0   1      944.34     1036.78     13.18 o
  -3   0   1       19.46        8.24      0.18 o
  -1   0   1      670.46      663.38     14.42 o
   3   0   1      597.13      616.65      7.26 o
   4   0   1     1380.18     1462.22     16.99 o
   5   0   1      237.78      245.08      5.16 o
   6   0   1       30.34       31.87      0.90 o
   7   0   1      108.52      114.86      5.15 o
   8   0   1        0.15        0.18      0.31 o
   9   0   1       18.85       15.86      0.69 o
  -9   1   1        0.03        1.44      0.76 o
  -8   1   1        1.91        2.09      0.60 o
  -7   1   1       56.88       53.94      1.32 o
  -6   1   1      280.31      288.32      5.51 o
  -5   1   1       25.03       25.65      0.52 o
  -4   1   1     1108.26     1173.72     14.90 o
  -3   1   1      939.77     1000.18     17.55 o
  -2   1   1     1984.14     1930.93     24.18 o
   1   1   1     1986.63     1789.77     27.20 o
   2   1   1      261.42      288.95      3.46 o
   3   1   1      423.52      395.08      5.09 o
   4   1   1        2.49        1.32      0.10 o
   5   1   1      232.63      239.74      3.53 o
   6   1   1        5.75        4.28      0.20 o
   7   1   1      140.91      146.15      5.34 o
   8   1   1       12.77        9.63      0.94 o
   9   1   1       14.20       13.26      0.64 o
  -9   2   1        1.34        1.22      0.44 o
  -8   2   1       64.91       67.58      2.11 o
  -7   2   1      293.47      315.77     13.81 o
  -6   2   1      397.64      394.50      7.35 o
  -5   2   1      400.63      390.69      5.18 o
  -4   2   1     2210.62     2262.52     40.18 o
  -3   2   1      253.47      240.07      3.91 o
  -1   2   1      201.27      196.56      2.77 o
   0   2   1     3086.65     2797.35     60.29 o
   1   2   1       73.92       60.40      0.98 o
   2   2   1      175.70      205.16      2.49 o
   3   2   1       36.75       46.05      0.66 o
   4   2   1      640.09      614.44      9.98 o
   5   2   1       12.00       12.46      0.82 o
   6   2   1       34.93       43.02      0.88 o
   7   2   1       66.03       60.35      1.47 o
   8   2   1       17.29       22.91      0.99 o
   9   2   1       52.50       46.15      1.58 o
  -9   3   1       93.39       88.28      4.20 o
  -8   3   1       23.52       23.85      0.97 o
  -7   3   1      277.09      275.98      8.26 o
  -6   3   1       31.73       40.53      0.94 o
  -5   3   1      189.14      182.06      4.82 o
  -4   3   1        0.48        0.22      0.25 o
  -3   3   1       49.82       49.01      1.60 o
  -2   3   1      158.27      162.10      2.16 o
  -1   3   1      349.14      330.91      4.29 o
   0   3   1        2.39        6.40      0.13 o
   1   3   1      153.41      146.99      1.81 o
   2   3   1      651.89      685.06      7.53 o
   3   3   1      106.60      101.03      2.54 o
   4   3   1       54.70       48.50      0.76 o
   5   3   1       24.45       31.47      0.57 o
   6   3   1      154.03      143.14      6.17 o
   7   3   1       20.38       22.42      2.04 o
   8   3   1        3.43        3.25      0.34 o
  -9   4   1       13.57       13.17      0.87 o
  -8   4   1        3.30        2.48      1.07 o
  -6   4   1      113.49      108.49      2.36 o
  -5   4   1      166.40      150.16      5.27 o
  -4   4   1      340.71      389.32      5.18 o
  -3   4   1      459.25      479.19      6.26 o
  -2   4   1      899.18      919.00     10.09 o
  -1   4   1       64.99       61.23      0.86 o
   0   4   1        2.20        2.26      0.12 o
   1   4   1      397.53      401.83      4.78 o
   2   4   1       48.65       43.50      0.55 o
   3   4   1        3.20        1.03      0.10 o
   4   4   1      123.06      117.35      2.03 o
   5   4   1        6.01        5.50      0.24 o
   6   4   1       28.11       31.68      2.19 o
   7   4   1       57.08       53.29      1.29 o
   8   4   1        0.67        0.96      0.92 o
  -9   5   1       50.72       52.56      4.19 o
  -8   5   1        0.01        0.43      0.41 o
  -7   5   1       24.16       20.06      2.69 o
  -6   5   1      249.08      239.53      5.69 o
  -5   5   1      297.79      303.36     12.37 o
  -4   5   1       25.96       21.04      0.62 o
  -3   5   1        2.07        2.11      0.14 o
  -2   5   1       34.58       31.10      0.53 o
  -1   5   1      111.66      118.00      1.60 o
   0   5   1       51.69       50.77      1.86 o
   1   5   1        9.02       14.91      0.73 o
   2   5   1      179.37      168.49      2.24 o
   3   5   1      105.99      109.08      2.50 o
   4   5   1       17.52       13.65      1.25 o
   5   5   1       12.80       14.30      1.40 o
   6   5   1        3.67        2.38      0.50 o
   7   5   1       33.50       30.29      2.40 o
  -8   6   1       38.72       42.42      4.29 o
  -7   6   1       54.22       49.25      2.89 o
  -6   6   1      255.22      266.05      9.28 o
  -5   6   1       60.61       69.64      3.75 o
  -4   6   1       79.02       77.43      1.38 o
  -3   6   1      223.30      209.28      3.93 o
  -2   6   1      388.58      373.61      5.94 o
  -1   6   1       65.60       66.38      1.08 o
   0   6   1     1531.98     1509.10     29.64 o
   1   6   1     1357.49     1342.46     20.86 o
   2   6   1        2.70        2.91      0.26 o
   3   6   1      992.69      983.53     19.62 o
   4   6   1      307.21      336.30     13.36 o
   5   6   1        0.51        0.24      0.51 o
   6   6   1       49.20       46.38      2.74 o
   7   6   1       80.88       81.71     11.59 o
  -8   7   1        0.03        0.23      0.55 o
  -7   7   1        1.84        2.82      0.36 o
  -6   7   1        2.28        4.60      0.40 o
  -5   7   1      169.81      184.91      6.81 o
  -4   7   1      148.96      144.79      2.88 o
  -3   7   1       52.48       47.80      1.08 o
  -2   7   1      250.55      244.30      4.06 o
  -1   7   1       99.31       95.52      1.68 o
   0   7   1      142.86      136.73      2.30 o
   1   7   1      734.93      713.57     11.29 o
   2   7   1      254.84      253.63      4.23 o
   3   7   1        3.26        2.11      0.22 o
   4   7   1      217.26      233.77     21.88 o
   5   7   1      244.83      264.83      8.97 o
   6   7   1       22.61       23.06      1.06 o
  -7   8   1        0.52        1.21      0.35 o
  -6   8   1       64.92       59.28      2.02 o
  -5   8   1       57.04       58.58      1.66 o
  -4   8   1       20.13       18.39      0.70 o
  -3   8   1      259.14      262.86      5.23 o
  -2   8   1        1.62        2.05      0.16 o
  -1   8   1       57.72       60.69      1.33 o
   0   8   1       23.16       22.52      0.82 o
   1   8   1      131.36      129.43      3.19 o
   2   8   1       17.80       15.83      0.55 o
   3   8   1        6.37        5.50      0.39 o
   4   8   1      141.16      128.61      4.17 o
   5   8   1        0.04        0.38      0.40 o
  -6   9   1       19.32       15.56      0.79 o
  -5   9   1      232.49      228.41      7.38 o
  -4   9   1      137.06      129.85      3.51 o
  -3   9   1        1.69        0.63      0.20 o
  -2   9   1      350.39      358.22      8.73 o
  -1   9   1      343.87      323.82      7.65 o
   0   9   1       14.67       14.89      0.66 o
   1   9   1       41.32       49.84      4.67 o
   2   9   1       29.14       27.79      0.89 o
   3   9   1        0.35        0.15      0.47 o
   4   9   1       27.68       27.48      1.27 o
  -4  10   1       20.69       17.62      0.87 o
  -3  10   1        9.31       11.69      0.59 o
  -2  10   1       49.81       48.34      2.71 o
  -1  10   1       47.46       59.77      3.01 o
   0  10   1       28.49       31.26      1.97 o
   1  10   1       35.42       36.80      2.25 o
   2  10   1        6.62        8.30      0.69 o
   0 -11   2       65.71       64.42      7.38 o
   1 -11   2        9.91       13.02      0.81 o
   2 -11   2       27.57       26.64      1.63 o
  -3 -10   2       46.82       56.93      3.00 o
  -2 -10   2        0.27       -0.41      0.59 o
  -1 -10   2       98.36      118.24      4.03 o
   0 -10   2      142.21      156.74      5.24 o
   1 -10   2       19.92       23.74      1.63 o
   2 -10   2      254.80      264.61     11.77 o
   3 -10   2        7.69        4.44      1.53 o
   4 -10   2      120.66      121.95      4.13 o
   5 -10   2       32.20       31.67      1.98 o
  -4  -9   2        1.25        1.90      0.60 o
  -3  -9   2        0.97        1.37      0.59 o
  -2  -9   2       51.16       41.61      1.98 o
  -1  -9   2      146.09      150.33      3.80 o
   0  -9   2       24.24       18.63      1.49 o
   1  -9   2      320.50      314.95      7.55 o
   2  -9   2       51.47       62.60      3.26 o
   3  -9   2       82.37       77.31      5.16 o
   4  -9   2      152.62      154.59      4.41 o
   5  -9   2       24.32       24.15      1.32 o
   6  -9   2        0.39        0.65      0.37 o
  -6  -8   2       95.89      103.13      7.19 o
  -5  -8   2       11.46        9.68      0.55 o
  -4  -8   2        0.15        0.59      1.10 o
  -3  -8   2       11.00       10.38      1.40 o
  -2  -8   2      212.98      200.26      4.89 o
  -1  -8   2       96.59       94.80      5.12 o
   0  -8   2       20.46       21.12      0.88 o
   1  -8   2      484.11      488.41     11.17 o
   2  -8   2       78.96       74.55      1.18 o
   3  -8   2       76.31       73.95      1.95 o
   4  -8   2      340.09      347.33     20.09 o
   5  -8   2       11.80       13.37      0.92 o
   6  -8   2        3.02        2.01      0.23 o
   7  -8   2       16.91       16.23      1.02 o
  -6  -7   2        4.81        5.19      0.61 o
  -5  -7   2       26.61       31.06      2.65 o
  -4  -7   2        7.51        6.25      0.47 o
  -3  -7   2       32.13       26.90      0.69 o
  -2  -7   2        1.42        1.47      0.11 o
  -1  -7   2       10.81       11.73      0.20 o
   0  -7   2       16.98       14.32      0.66 o
   1  -7   2      442.53      446.95     10.14 o
   2  -7   2       30.52       35.81      1.49 o
   3  -7   2      266.70      255.18      3.82 o
   4  -7   2       56.18       58.51      2.37 o
   5  -7   2       43.96       48.72      0.94 o
   6  -7   2       19.69       17.96      0.99 o
   7  -7   2       55.13       52.03      2.15 o
   8  -7   2        1.80        2.85      0.67 o
  -7  -6   2      138.61      129.85      4.44 o
  -6  -6   2        0.64        0.50      0.37 o
  -5  -6   2      176.34      174.90      3.53 o
  -4  -6   2      159.87      153.28      3.00 o
  -3  -6   2       56.63       51.38      2.06 o
  -2  -6   2      521.26      510.54      9.87 o
  -1  -6   2       23.31       29.47      0.61 o
   0  -6   2      224.86      219.42      5.30 o
   1  -6   2       31.25       32.98      0.75 o
   2  -6   2        0.41        1.65      0.12 o
   3  -6   2      110.36      111.89      1.59 o
   4  -6   2      317.86      328.26      6.88 o
   5  -6   2        3.93        4.57      0.51 o
   6  -6   2       54.90       57.91      2.65 o
   7  -6   2       75.74       73.69      1.51 o
  -8  -5   2       68.21       63.87      3.33 o
  -7  -5   2       28.78       26.77      0.86 o
  -6  -5   2        0.28        0.21      0.35 o
  -5  -5   2      768.60      800.51     11.50 o
  -4  -5   2        0.48        1.22      0.12 o
  -3  -5   2      399.15      416.03      5.43 o
  -2  -5   2      194.48      201.86      6.61 o
  -1  -5   2       81.21       76.84      0.88 o
   0  -5   2       12.10       20.36      1.32 o
   1  -5   2        1.84        1.09      0.15 o
   2  -5   2        9.94        8.03      0.24 o
   3  -5   2       21.03       15.21      0.27 o
   4  -5   2      252.94      256.67      3.43 o
   5  -5   2      462.69      468.37      6.68 o
   6  -5   2        0.21        1.07      0.16 o
   7  -5   2        0.50        0.38      0.46 o
   8  -5   2        0.45        0.13      0.28 o
   9  -5   2       15.60       21.81      1.10 o
  -8  -4   2       69.93       66.57      2.04 o
  -7  -4   2      115.82       99.24      2.47 o
  -6  -4   2       97.03      100.53      2.56 o
  -5  -4   2      344.15      371.11      5.40 o
  -4  -4   2      335.58      360.19      5.24 o
  -3  -4   2        5.81        4.26      0.46 o
  -2  -4   2     1258.29     1313.72     16.49 o
  -1  -4   2     1231.48     1319.51     13.61 o
   0  -4   2       16.77       16.49      1.33 o
   1  -4   2      825.57      815.02     16.27 o
   2  -4   2      778.84      828.11     10.49 o
   3  -4   2       63.13       58.19      0.84 o
   4  -4   2      706.14      732.56      8.68 o
   5  -4   2      186.95      193.07      4.09 o
   6  -4   2      337.06      316.70      5.29 o
   7  -4   2        6.14        3.62      0.22 o
   8  -4   2      117.77      119.60      4.56 o
   9  -4   2        4.64        4.20      0.45 o
  -9  -3   2        4.35        3.39      0.34 o
  -8  -3   2        5.94        6.22      0.54 o
  -7  -3   2       42.09       43.04      2.79 o
  -6  -3   2       18.97       16.69      1.67 o
  -5  -3   2       43.00       45.74      0.78 o
  -4  -3   2        9.99        6.21      0.16 o
  -3  -3   2      267.69      296.90      9.56 o
  -2  -3   2       34.74       47.14      0.63 o
  -1  -3   2        6.31        7.91      0.48 o
   0  -3   2     3652.51     3531.41     76.21 o
   1  -3   2     1009.78      933.21     10.86 o
   2  -3   2      602.80      620.45      7.25 o
   3  -3   2      118.42      118.31      1.39 o
   4  -3   2      332.62      320.26      3.61 o
   5  -3   2       46.94       37.79      1.30 o
   6  -3   2       15.71       18.79      1.86 o
   7  -3   2        7.29        3.81      0.44 o
   8  -3   2       19.81       17.50      0.79 o
   9  -3   2        5.13        6.39      1.00 o
  -9  -2   2        9.32        8.11      0.52 o
  -8  -2   2       37.07       36.96      1.42 o
  -7  -2   2       19.40       18.84      0.94 o
  -6  -2   2        5.91        5.19      0.70 o
  -5  -2   2        1.16        2.25      0.11 o
  -4  -2   2       23.73       27.32      0.64 o
  -3  -2   2        0.87        0.39      0.06 o
  -2  -2   2      384.24      375.03      6.64 o
  -1  -2   2      116.40      102.26      1.83 o
   1  -2   2     1029.74      989.06     24.23 o
   2  -2   2      636.22      661.12      7.24 o
   3  -2   2     1585.22     1717.26     19.96 o
   4  -2   2      149.41      142.86      1.84 o
   5  -2   2       44.09       60.69      2.55 o
   6  -2   2        4.76        5.92      0.22 o
   7  -2   2      124.89      123.69      2.62 o
   8  -2   2        7.24        6.36      0.51 o
   9  -2   2        1.20        1.08      0.88 o
  -9  -1   2       25.53       21.01      0.85 o
  -8  -1   2        9.91        9.48      0.67 o
  -7  -1   2      104.90      109.72      2.41 o
  -6  -1   2       19.75       20.10      1.11 o
  -5  -1   2      244.40      269.56     11.22 o
  -4  -1   2      118.51      130.95      2.23 o
  -3  -1   2      282.84      257.24      5.80 o
  -2  -1   2     1174.46     1232.35     14.24 o
  -1  -1   2      343.68      323.55      4.98 o
   0  -1   2      148.66      160.89      2.87 o
   2  -1   2      322.84      324.66      7.56 o
   3  -1   2       58.33       43.36      0.65 o
   4  -1   2      392.31      350.94      4.22 o
   5  -1   2       14.07       17.30      1.46 o
   6  -1   2       51.53       54.37      1.05 o
   7  -1   2        7.34        5.53      0.38 o
   8  -1   2        0.36        0.74      0.84 o
   9  -1   2       10.73       11.60      1.30 o
  -9   0   2        4.54        5.82      1.46 o
  -8   0   2      351.57      344.45      8.51 o
  -7   0   2        3.03        3.49      0.45 o
  -6   0   2       14.96       14.90      2.72 o
  -5   0   2       85.93       91.97      1.60 o
  -4   0   2      378.73      378.54      4.98 o
  -3   0   2      309.48      291.85      3.82 o
  -2   0   2     1488.23     1514.86     18.92 o
  -1   0   2     1581.49     1558.35     27.42 o
   0   0   2     1085.63     1012.23     54.31 o
   2   0   2       10.84        8.30      0.54 o
   3   0   2       61.60       71.01      1.48 o
   4   0   2      637.05      681.56     18.35 o
   5   0   2       12.22       12.99      0.32 o
   6   0   2      162.48      168.77      7.14 o
   7   0   2        8.34        5.67      0.24 o
   8   0   2       23.99       22.64      0.91 o
   9   0   2       71.55       80.68      2.59 o
  -9   1   2        0.00       -0.17      0.26 o
  -8   1   2       38.60       33.06      1.01 o
  -7   1   2      203.85      198.51      4.82 o
  -6   1   2       65.33       63.26      1.70 o
  -5   1   2     1311.83     1258.82     19.63 o
  -4   1   2      157.26      158.43      2.67 o
  -3   1   2     1192.95     1130.31     13.12 o
  -2   1   2     1569.80     1461.64     18.34 o
  -1   1   2      673.44      601.97     10.76 o
   0   1   2       11.19       11.82      0.44 o
   1   1   2      531.77      488.99      6.40 o
   2   1   2      540.79      593.39      6.55 o
   3   1   2      445.78      434.85      5.16 o
   4   1   2       60.41       58.86      0.88 o
   5   1   2      133.08      131.73      1.99 o
   6   1   2      249.72      240.61      4.01 o
   7   1   2      108.48      111.09     10.79 o
   8   1   2       68.49       63.96      1.87 o
   9   1   2       15.28       15.06      1.48 o
  -9   2   2       38.38       45.89      2.27 o
  -8   2   2       66.89       69.63      1.68 o
  -7   2   2        3.92        4.44      0.51 o
  -6   2   2      669.54      696.80     12.81 o
  -5   2   2      367.31      342.81      6.36 o
  -4   2   2       91.57       99.06      1.66 o
  -3   2   2       21.53       31.73      0.99 o
  -2   2   2     2440.32     2319.31     31.71 o
  -1   2   2       17.02       14.23      0.29 o
   0   2   2     1343.30     1281.25     20.16 o
   1   2   2       18.30       10.83      0.31 o
   2   2   2      483.78      469.28      6.57 o
   3   2   2      338.17      378.64      4.58 o
   4   2   2       96.72       83.91      1.20 o
   5   2   2       61.28       47.08      2.33 o
   6   2   2       43.15       45.32      0.85 o
   7   2   2       72.48       70.60      1.67 o
   8   2   2        0.02       -0.20      0.45 o
   9   2   2        7.45        9.15      0.85 o
  -9   3   2       29.24       27.13      1.56 o
  -8   3   2       24.70       23.14      0.97 o
  -7   3   2        0.30        1.35      0.49 o
  -6   3   2       19.86       16.07      1.47 o
  -5   3   2      151.51      160.92      7.74 o
  -4   3   2      130.28      149.15      2.06 o
  -3   3   2      590.98      578.61      7.46 o
  -2   3   2      772.63      774.74     10.77 o
  -1   3   2        4.35        4.11      0.71 o
   0   3   2      333.67      323.61      4.12 o
   1   3   2      264.45      304.44      5.68 o
   2   3   2        3.09        3.01      0.24 o
   3   3   2       12.76       13.99      0.26 o
   4   3   2       50.34       45.57      1.04 o
   5   3   2       39.33       42.87      3.46 o
   6   3   2      108.43      100.61      1.91 o
   7   3   2       22.05       21.82      0.76 o
   8   3   2       93.73       89.57      3.75 o
  -9   4   2        2.56        2.62      1.11 o
  -8   4   2      139.87      145.55      3.94 o
  -7   4   2       65.41       61.20      2.76 o
  -6   4   2       30.54       30.16      1.28 o
  -5   4   2      122.85      116.45      7.44 o
  -4   4   2       60.91       60.99      2.47 o
  -3   4   2       36.90       47.82      3.48 o
  -2   4   2        0.20        0.21      0.14 o
  -1   4   2      151.79      139.37      2.31 o
   0   4   2      962.72      957.49     23.61 o
   1   4   2      645.78      609.83      8.48 o
   2   4   2       59.28       61.88      0.78 o
   3   4   2      242.11      237.09      2.94 o
   4   4   2        0.34        1.16      1.01 o
   5   4   2        4.44        3.42      0.29 o
   6   4   2       80.23       79.18      2.13 o
   7   4   2        8.64        7.72      0.61 o
   8   4   2        1.07       -0.20      0.28 o
  -9   5   2       15.68       15.90      3.73 o
  -8   5   2       19.13       14.89      1.56 o
  -6   5   2      115.96      115.39      2.85 o
  -5   5   2        0.03        0.83      0.25 o
  -4   5   2        1.58        2.87      0.18 o
  -3   5   2        7.74        7.55      0.22 o
  -2   5   2       68.80       75.64      1.20 o
  -1   5   2      118.84      120.65      1.69 o
   0   5   2     1419.49     1416.70     19.55 o
   1   5   2       41.35       36.22      0.63 o
   2   5   2      112.17      113.55      1.71 o
   3   5   2       76.24       90.71      4.25 o
   4   5   2      191.19      197.72      3.37 o
   5   5   2        2.72        2.73      0.99 o
   6   5   2        1.36        1.05      0.79 o
   7   5   2        8.01        7.80      0.52 o
  -8   6   2      182.82      184.33     16.55 o
  -7   6   2        0.47       -0.03      0.37 o
  -6   6   2      212.99      234.32      4.53 o
  -5   6   2      364.34      366.44      5.99 o
  -4   6   2       85.15       82.64      1.50 o
  -3   6   2       60.63       63.31      2.32 o
  -2   6   2      410.23      392.28      7.91 o
  -1   6   2      500.21      465.46      7.41 o
   0   6   2       27.03       29.20      0.58 o
   1   6   2      343.45      319.47      6.01 o
   2   6   2      345.31      333.24      4.84 o
   3   6   2        0.67        1.51      0.29 o
   4   6   2      193.43      202.38     10.85 o
   5   6   2      172.15      184.78      3.71 o
   6   6   2        0.49        0.47      0.26 o
   7   6   2       14.00       13.25      1.62 o
  -8   7   2        3.27        3.18      0.37 o
  -7   7   2        9.18       10.62      0.49 o
  -6   7   2        3.76        4.38      0.34 o
  -5   7   2       89.73      101.04      2.94 o
  -4   7   2      117.21      117.38      2.91 o
  -3   7   2      199.85      193.73      4.88 o
  -2   7   2       35.01       31.39      0.71 o
  -1   7   2     1247.44     1219.96     33.73 o
   0   7   2        7.19        7.65      0.29 o
   1   7   2      234.85      233.75      5.16 o
   2   7   2      493.10      489.74      8.00 o
   3   7   2       44.93       41.69      0.96 o
   4   7   2       71.18       68.02      1.63 o
   5   7   2        0.03       -0.20      1.04 o
   6   7   2      116.15      118.24      4.17 o
  -7   8   2       59.91       57.41      2.13 o
  -6   8   2       99.28      102.77      3.39 o
  -5   8   2       18.58       19.17      0.79 o
  -4   8   2        2.64        2.97      0.34 o
  -3   8   2       60.75       58.74      1.38 o
  -2   8   2        8.92        9.52      0.61 o
  -1   8   2      126.15      136.92      2.66 o
   0   8   2       30.32       29.53      1.81 o
   1   8   2        6.17        4.85      0.36 o
   2   8   2        6.98        6.88      0.39 o
   3   8   2        3.88        4.51      0.68 o
   4   8   2        8.68        7.89      0.52 o
   5   8   2       17.15       19.44      0.95 o
  -6   9   2       24.18       23.65      1.06 o
  -5   9   2        0.31        0.47      0.37 o
  -4   9   2       68.40       72.63      2.54 o
  -3   9   2        5.82        4.39      0.42 o
  -2   9   2        3.88        2.03      0.28 o
  -1   9   2       15.93       20.06      0.73 o
   0   9   2      206.67      215.48      5.45 o
   1   9   2       56.67       54.39      1.32 o
   2   9   2       24.25       25.77      1.56 o
   3   9   2       72.35       73.62      2.19 o
   4   9   2        9.80        7.79      1.18 o
  -4  10   2      125.45      128.51      4.31 o
  -3  10   2        0.60        1.25      0.24 o
  -2  10   2       91.75       86.58      2.86 o
  -1  10   2       85.08       85.49      3.01 o
   0  10   2       14.26       13.33      0.66 o
   1  10   2        5.80        6.12      1.08 o
   2  10   2       20.56       18.90      1.43 o
   0 -11   3        0.06        0.41      0.65 o
   1 -11   3      121.10      109.10      3.88 o
   2 -11   3        3.81        3.18      0.63 o
  -3 -10   3        5.07        5.79      0.91 o
  -2 -10   3        1.17        0.06      0.49 o
  -1 -10   3       62.87       59.49      3.35 o
   0 -10   3      110.98      120.55      5.81 o
   1 -10   3       36.08       43.75      5.11 o
   2 -10   3       95.28      102.26      4.17 o
   3 -10   3      137.64      166.89      5.20 o
   4 -10   3        7.07        7.54      0.68 o
   5 -10   3       34.10       26.88      2.96 o
  -4  -9   3        6.13        7.17      0.87 o
  -3  -9   3        1.11       -0.51      0.51 o
  -2  -9   3        2.58        1.56      0.51 o
  -1  -9   3       69.90       68.45      1.95 o
   0  -9   3      169.19      167.18      4.54 o
   1  -9   3       62.44       67.54      4.47 o
   2  -9   3       77.44       81.12      6.30 o
   3  -9   3      163.07      168.38      7.68 o
   4  -9   3       44.88       48.25      1.21 o
   5  -9   3       97.12       91.83      8.28 o
   6  -9   3       91.94       88.42      3.01 o
  -6  -8   3        6.88        1.89      1.61 o
  -5  -8   3       30.58       33.96      1.40 o
  -4  -8   3       25.72       28.79      0.89 o
  -3  -8   3        3.35        4.30      0.34 o
  -2  -8   3       58.08       59.49      1.74 o
  -1  -8   3        7.35       11.48      0.61 o
   0  -8   3       33.78       33.17      1.19 o
   1  -8   3       65.63       68.24      1.93 o
   2  -8   3       70.99       77.11      2.11 o
   3  -8   3        5.44        6.99      0.41 o
   4  -8   3        0.02        0.63      0.20 o
   5  -8   3       65.97       67.19      3.56 o
   6  -8   3       55.72       56.68      5.82 o
   7  -8   3        7.75        7.11      0.49 o
  -7  -7   3        4.06        3.26      0.62 o
  -6  -7   3       22.66       23.86      1.05 o
  -5  -7   3       86.29      104.92      8.58 o
  -4  -7   3       51.27       45.35      2.22 o
  -3  -7   3      251.22      241.17      5.76 o
  -2  -7   3        0.79        0.89      0.29 o
  -1  -7   3       20.06       15.24      1.38 o
   0  -7   3       26.41       19.63      1.06 o
   1  -7   3       14.20       11.73      0.60 o
   2  -7   3      104.43       98.51      1.36 o
   3  -7   3       41.38       46.43      0.82 o
   4  -7   3       32.14       26.36      1.60 o
   5  -7   3      204.02      213.84      3.69 o
   6  -7   3       56.73       59.65      1.56 o
   7  -7   3        2.46        3.75      0.36 o
   8  -7   3       93.47       88.19      4.50 o
  -7  -6   3        0.12       -0.44      0.30 o
  -6  -6   3      258.39      264.96      6.45 o
  -5  -6   3       75.18       72.96      1.56 o
  -4  -6   3      267.55      250.50      5.95 o
  -3  -6   3       27.36       24.65      1.29 o
  -2  -6   3      181.73      176.43      8.45 o
  -1  -6   3      211.44      204.91      8.81 o
   0  -6   3       18.64       16.50      0.97 o
   1  -6   3       37.55       36.18      1.17 o
   2  -6   3      204.73      210.63      3.55 o
   3  -6   3      123.60      109.43      1.79 o
   4  -6   3      354.94      355.31      5.16 o
   5  -6   3       50.41       51.17      1.73 o
   6  -6   3        5.68        6.44      0.66 o
   7  -6   3        2.59        5.07      0.38 o
   8  -6   3       32.41       27.58      1.76 o
  -8  -5   3       11.16        9.02      0.65 o
  -7  -5   3       51.19       51.18      4.46 o
  -6  -5   3       48.58       38.07      1.78 o
  -5  -5   3        7.01        6.64      0.70 o
  -4  -5   3        4.16        5.11      0.20 o
  -3  -5   3      219.08      211.62      2.65 o
  -2  -5   3       37.15       36.30      2.02 o
  -1  -5   3      513.89      485.12      7.77 o
   0  -5   3       74.78       69.93      1.29 o
   1  -5   3       39.14       32.23      0.40 o
   2  -5   3       92.36       96.13      1.51 o
   3  -5   3       47.83       39.22      0.65 o
   4  -5   3        0.70        1.88      0.15 o
   5  -5   3       21.95       20.69      0.52 o
   6  -5   3       22.84       20.06      1.27 o
   7  -5   3       50.14       50.32      1.29 o
   8  -5   3        2.00        3.40      1.66 o
  -8  -4   3        5.05        6.87      0.45 o
  -7  -4   3        5.02        4.61      0.82 o
  -6  -4   3      111.21      101.24      2.23 o
  -5  -4   3       28.72       27.90      0.56 o
  -4  -4   3       77.84       79.58      3.89 o
  -3  -4   3       73.81       73.90      1.09 o
  -2  -4   3      248.44      221.10      4.61 o
  -1  -4   3      135.34      132.17      1.52 o
   0  -4   3     2921.66     2985.11     45.79 o
   1  -4   3      944.69      936.54     10.88 o
   2  -4   3     2243.79     2235.29     25.82 o
   3  -4   3      452.77      435.12      5.59 o
   4  -4   3        0.21        0.77      0.42 o
   5  -4   3      801.92      836.92     10.75 o
   6  -4   3       90.93       94.67      1.70 o
   7  -4   3       28.58       29.66      2.52 o
   8  -4   3        5.51        5.34      0.82 o
   9  -4   3       21.59       21.20      3.42 o
  -9  -3   3       12.65       13.95      0.66 o
  -8  -3   3        0.57        1.42      0.31 o
  -7  -3   3       65.39       73.31      3.63 o
  -6  -3   3        4.49        3.50      0.29 o
  -5  -3   3       12.51       15.56      0.63 o
  -4  -3   3        0.15        0.58      0.11 o
  -3  -3   3      287.36      306.77      3.25 o
  -2  -3   3      282.50      318.21      3.35 o
  -1  -3   3     3793.93     3571.59     62.18 o
   0  -3   3     2197.63     2329.42     35.78 o
   1  -3   3      419.57      376.62      9.12 o
   2  -3   3      108.89       88.70      1.02 o
   3  -3   3      103.02       94.37      1.30 o
   4  -3   3      132.08      126.75      3.58 o
   5  -3   3       59.43       60.26      2.37 o
   6  -3   3      156.92      159.38      2.44 o
   7  -3   3       67.67       63.40      1.45 o
   8  -3   3       15.92       18.82      2.47 o
   9  -3   3       36.94       38.22      3.10 o
  -9  -2   3       15.99       14.38      2.71 o
  -8  -2   3       10.54       11.35      1.11 o
  -7  -2   3        1.97        1.55      0.88 o
  -6  -2   3      247.60      247.80      8.00 o
  -5  -2   3       62.95       61.99      1.16 o
  -4  -2   3        8.95       11.33      0.28 o
  -3  -2   3        2.54        1.61      0.09 o
  -2  -2   3      436.54      398.92      4.41 o
  -1  -2   3        5.59        4.48      0.09 o
   0  -2   3     1542.49     1583.61     24.27 o
   1  -2   3      576.21      557.94      6.51 o
   2  -2   3      169.07      153.12      1.85 o
   3  -2   3        1.73        0.76      0.28 o
   4  -2   3      789.94      771.83      9.16 o
   5  -2   3      233.15      236.29      3.16 o
   6  -2   3        0.57        1.58      0.14 o
   7  -2   3       25.20       22.37      0.54 o
   8  -2   3        7.94        7.72      1.37 o
   9  -2   3        4.37        7.62      0.69 o
  -9  -1   3       56.14       57.27      1.79 o
  -8  -1   3       71.81       72.37      1.93 o
  -7  -1   3      127.72      121.41      2.60 o
  -6  -1   3        3.38        2.21      0.34 o
  -5  -1   3       42.41       40.68      0.82 o
  -4  -1   3        3.77        1.42      0.12 o
  -3  -1   3      183.38      196.09      2.40 o
  -2  -1   3      434.49      405.92      5.93 o
  -1  -1   3      381.25      408.49      4.82 o
   0  -1   3     1204.21     1122.42     19.85 o
   1  -1   3      632.56      546.57      8.45 o
   2  -1   3       10.18       13.98      0.27 o
   3  -1   3      500.12      532.87      6.79 o
   4  -1   3       41.75       43.44      0.83 o
   5  -1   3        0.90        0.61      0.16 o
   6  -1   3      148.56      135.71      1.93 o
   7  -1   3        9.48       10.50      0.34 o
   8  -1   3       24.84       22.30      1.58 o
   9  -1   3        1.37        2.10      0.34 o
  -9   0   3        1.03        0.08      0.29 o
  -8   0   3        2.26        2.96      1.60 o
  -7   0   3      143.10      162.08      3.20 o
  -6   0   3     1097.63     1149.36     20.87 o
  -5   0   3       71.86       78.98      1.74 o
  -4   0   3      543.70      579.32      9.69 o
  -3   0   3      678.90      658.15     12.30 o
  -2   0   3     1270.86     1306.41     16.42 o
  -1   0   3     1147.19     1165.82     14.64 o
   0   0   3      911.23      908.12     16.04 o
   1   0   3       74.87       57.42      0.86 o
   2   0   3      215.65      207.97      2.68 o
   3   0   3       30.36       29.48      0.93 o
   4   0   3      179.91      182.81      3.43 o
   5   0   3        0.24        0.06      0.27 o
   6   0   3       32.04       26.47      1.23 o
   7   0   3      128.93      118.97      4.88 o
   8   0   3       19.24       15.15      0.58 o
   9   0   3        0.51        1.81      0.30 o
  -9   1   3       49.33       45.94      1.49 o
  -8   1   3       19.52       18.31      2.84 o
  -7   1   3      201.31      198.89      4.83 o
  -6   1   3       48.14       50.41      2.92 o
  -5   1   3       39.26       38.83      2.12 o
  -4   1   3        5.13        8.85      0.69 o
  -3   1   3      494.74      496.28      6.34 o
  -2   1   3      382.05      395.07      8.61 o
  -1   1   3     1732.62     1692.87     26.06 o
   0   1   3     1085.16     1009.04     15.54 o
   1   1   3      297.29      309.52      4.61 o
   2   1   3      313.39      297.15      5.54 o
   3   1   3       82.04       80.48      1.03 o
   4   1   3       19.92       33.90      0.84 o
   5   1   3       13.25       14.17      0.35 o
   6   1   3       18.77       16.14      2.35 o
   7   1   3       19.12       19.72      1.48 o
   8   1   3       46.49       44.57      1.73 o
   9   1   3       13.69        7.91      0.93 o
  -9   2   3       15.09       13.30      2.77 o
  -8   2   3       30.40       25.00      0.97 o
  -7   2   3      101.63       96.37      3.33 o
  -6   2   3        7.01        8.43      0.52 o
  -5   2   3       62.86       64.51      1.32 o
  -4   2   3     1246.73     1272.33     17.68 o
  -3   2   3      436.13      439.89      6.91 o
  -2   2   3     1134.68     1162.67     18.00 o
  -1   2   3      160.59      170.28      2.75 o
   0   2   3     3289.55     3096.53     47.17 o
   1   2   3      459.56      527.26     13.75 o
   2   2   3       49.30       51.35      0.68 o
   3   2   3      162.24      169.10      2.54 o
   4   2   3      440.49      455.45      7.13 o
   5   2   3      192.53      235.61     13.31 o
   6   2   3        0.16        0.67      0.33 o
   7   2   3        4.54        3.66      1.24 o
   8   2   3       32.86       32.23      1.22 o
  -9   3   3       24.98       31.50      2.39 o
  -8   3   3        7.53        3.65      0.91 o
  -7   3   3        0.48        0.45      0.32 o
  -6   3   3       51.53       51.30      2.98 o
  -5   3   3      129.44      118.28      2.05 o
  -4   3   3      275.79      277.03      5.03 o
  -3   3   3      155.95      180.38      2.45 o
  -2   3   3      135.27      178.99      2.62 o
  -1   3   3      314.34      336.56      5.40 o
   0   3   3     2261.65     2382.25     32.57 o
   1   3   3        0.71        3.45      0.29 o
   2   3   3     1150.19     1193.16     14.01 o
   3   3   3      277.97      312.12      4.07 o
   4   3   3      295.92      307.78      4.46 o
   5   3   3      438.96      447.27      7.69 o
   6   3   3       76.98       76.99      2.40 o
   7   3   3        5.06        4.44      0.38 o
   8   3   3        2.40        2.20      0.42 o
  -9   4   3        0.19        0.71      1.44 o
  -8   4   3        0.47        0.44      0.48 o
  -7   4   3      140.97      119.13      3.18 o
  -6   4   3      333.73      338.09      6.46 o
  -5   4   3        0.14        0.99      0.18 o
  -4   4   3       27.57       26.08      0.65 o
  -3   4   3        1.71        1.27      0.16 o
  -2   4   3       38.50       52.19      0.85 o
  -1   4   3      544.53      529.55      6.93 o
   0   4   3       12.71        8.43      0.60 o
   1   4   3      194.57      186.92      3.84 o
   2   4   3      131.69      143.99      4.78 o
   3   4   3       86.56       76.37      1.15 o
   4   4   3      160.80      159.59      2.71 o
   5   4   3       41.51       40.58      1.00 o
   6   4   3       39.58       41.50      1.06 o
   7   4   3       14.53       13.75      3.19 o
   8   4   3       13.85       14.94      1.35 o
  -9   5   3       26.28       28.71      1.34 o
  -8   5   3       14.79       15.82      0.81 o
  -7   5   3      135.11      144.53      3.58 o
  -6   5   3      164.71      148.31      3.62 o
  -5   5   3       39.67       41.59      1.22 o
  -4   5   3        2.26        2.27      0.20 o
  -3   5   3        0.04        0.36      0.11 o
  -2   5   3      151.81      177.56      2.92 o
  -1   5   3       13.33       11.01      0.25 o
   0   5   3        0.16        1.87      0.51 o
   1   5   3      236.30      235.64      3.86 o
   2   5   3       34.00       35.37      0.67 o
   3   5   3      226.81      207.37      3.04 o
   4   5   3      164.02      195.47      6.17 o
   5   5   3       40.57       35.50      1.39 o
   6   5   3       79.75       79.47      4.24 o
   7   5   3        1.34        1.27      0.55 o
  -8   6   3       63.28       57.68      2.16 o
  -7   6   3      312.43      307.12     10.07 o
  -6   6   3       47.02       49.77      1.40 o
  -5   6   3      141.61      127.29      6.71 o
  -4   6   3      310.63      325.65     14.11 o
  -3   6   3       13.87       11.18      0.47 o
  -2   6   3       48.15       46.24      1.05 o
  -1   6   3      510.98      489.92      7.81 o
   0   6   3     1011.88     1011.06     19.81 o
   1   6   3       47.77       42.48      0.86 o
   2   6   3      350.16      344.98      5.55 o
   3   6   3      642.52      620.87      8.94 o
   4   6   3      111.45      105.10      2.26 o
   5   6   3        6.14        3.07      0.57 o
   6   6   3       32.71       31.83      1.23 o
  -8   7   3       11.93        8.73      0.59 o
  -7   7   3      236.51      224.25      7.23 o
  -6   7   3      119.99      116.36      2.51 o
  -5   7   3        0.06       -0.20      1.08 o
  -4   7   3      425.35      423.54      7.92 o
  -3   7   3      141.90      136.23      2.41 o
  -2   7   3       95.62       95.54      1.68 o
  -1   7   3       64.55       69.74      2.86 o
   0   7   3      453.52      434.12      7.03 o
   1   7   3       53.36       48.19      1.11 o
   2   7   3        3.14        0.48      0.19 o
   3   7   3      116.26      112.73      2.04 o
   4   7   3       86.88       89.46      2.09 o
   5   7   3       34.53       27.89      3.57 o
   6   7   3       34.20       37.18      2.61 o
  -7   8   3       24.08       17.51      0.91 o
  -6   8   3       25.62       23.78      1.01 o
  -5   8   3       42.10       46.23      1.48 o
  -4   8   3       20.38       16.32      0.66 o
  -3   8   3       93.45       87.94      4.29 o
  -2   8   3        1.76        2.00      0.55 o
  -1   8   3       57.55       56.82      3.78 o
   0   8   3       11.12       12.49      1.35 o
   1   8   3       11.24       13.46      0.56 o
   2   8   3       17.30       15.26      0.56 o
   3   8   3        6.16        7.05      0.41 o
   4   8   3       85.26       89.97      3.82 o
   5   8   3        1.24        3.82      0.74 o
  -6   9   3      123.80      125.86      4.47 o
  -5   9   3      226.48      221.90      6.87 o
  -4   9   3        3.96        3.51      0.39 o
  -3   9   3      256.11      243.98      6.08 o
  -2   9   3       90.31       99.04      2.52 o
  -1   9   3        0.10       -0.15      0.27 o
   0   9   3       24.48       19.97      0.81 o
   1   9   3        1.95        2.88      0.35 o
   2   9   3      111.06      119.08      3.38 o
   3   9   3       10.46       11.72      1.23 o
  -4  10   3       46.52       44.46      1.87 o
  -3  10   3        0.43       -0.08      0.20 o
  -2  10   3        7.78        7.89      0.66 o
  -1  10   3        1.50        1.87      0.33 o
   0  10   3        0.12        0.49      0.27 o
   1  10   3       14.23       13.79      1.59 o
   1 -11   4        7.70        7.05      0.60 o
  -3 -10   4       14.26       16.91      1.26 o
  -2 -10   4       25.95       21.50      1.55 o
  -1 -10   4        3.64        3.15      0.46 o
   0 -10   4       61.56       66.82      2.44 o
   1 -10   4       66.04       62.07      1.90 o
   2 -10   4        6.04        5.95      1.64 o
   3 -10   4       36.29       33.80      2.88 o
   4 -10   4      190.57      193.82      6.45 o
  -4  -9   4       11.45       15.88      1.23 o
  -3  -9   4       61.88       52.58      3.02 o
  -2  -9   4       98.43      100.40      2.72 o
  -1  -9   4        6.95       10.26      0.67 o
   0  -9   4       17.85       20.26      0.90 o
   1  -9   4      157.71      160.80      3.35 o
   2  -9   4       65.36       65.88      8.31 o
   3  -9   4       62.05       73.60      6.45 o
   4  -9   4      101.91      104.03      5.22 o
   5  -9   4      109.74      103.96      2.92 o
   6  -9   4        8.62        8.38      2.00 o
  -6  -8   4        8.26        4.92      0.72 o
  -5  -8   4        0.12        0.47      1.26 o
  -4  -8   4       34.62       33.19      1.08 o
  -3  -8   4       18.59       13.62      0.52 o
  -2  -8   4       30.59       29.81      1.09 o
  -1  -8   4       31.93       29.81      1.04 o
   0  -8   4        0.43        0.45      0.27 o
   1  -8   4       41.23       29.27      1.04 o
   2  -8   4        0.46        0.05      0.30 o
   3  -8   4       24.28       18.76      0.55 o
   4  -8   4       13.76       13.77      0.68 o
   5  -8   4       28.03       29.08      0.80 o
   6  -8   4        2.67        2.29      0.55 o
   7  -8   4       38.30       33.29      1.52 o
  -7  -7   4       10.18       10.40      1.05 o
  -6  -7   4        1.92        0.65      0.59 o
  -5  -7   4      199.07      217.49     14.60 o
  -4  -7   4       27.82       28.21      1.03 o
  -3  -7   4        0.35        0.31      0.09 o
  -2  -7   4      345.96      338.13      7.82 o
  -1  -7   4      464.24      442.27     10.27 o
   0  -7   4       14.40       19.53      0.60 o
   1  -7   4       15.52       21.78      1.25 o
   2  -7   4      471.36      437.44      6.35 o
   3  -7   4       76.72       79.16      1.27 o
   4  -7   4       35.35       33.02      1.48 o
   5  -7   4      116.55      114.22      2.38 o
   6  -7   4       13.93       12.34      0.46 o
   7  -7   4        0.34        0.84      0.29 o
  -7  -6   4        9.88        6.44      0.51 o
  -6  -6   4        1.80        1.91      0.33 o
  -5  -6   4        9.04        5.81      0.65 o
  -4  -6   4      284.76      283.23      4.70 o
  -3  -6   4        6.60        9.17      0.57 o
  -2  -6   4      112.82      107.89      1.79 o
  -1  -6   4      282.44      304.73      6.95 o
   0  -6   4      344.79      347.80      8.24 o
   1  -6   4        1.16        2.62      0.32 o
   2  -6   4      113.93      113.08      2.54 o
   3  -6   4        9.34        7.92      0.20 o
   4  -6   4        3.36        4.20      0.18 o
   5  -6   4      129.02      121.76      4.70 o
   6  -6   4       55.76       55.50      1.85 o
   7  -6   4        0.16       -0.04      0.20 o
   8  -6   4       11.69       12.77      1.13 o
  -8  -5   4       20.00       22.38      3.63 o
  -7  -5   4       16.49       18.92      0.62 o
  -6  -5   4        0.03        0.65      0.37 o
  -5  -5   4        2.09        1.99      0.71 o
  -4  -5   4      243.59      243.25      3.59 o
  -3  -5   4        7.03        5.90      0.14 o
  -2  -5   4      180.52      206.45      5.11 o
  -1  -5   4       28.79       21.21      2.80 o
   0  -5   4      469.49      472.95      8.80 o
   1  -5   4      416.61      376.42      5.37 o
   2  -5   4      131.60      120.71      3.43 o
   3  -5   4      109.46      109.16      1.47 o
   4  -5   4      869.72      848.64     10.92 o
   5  -5   4      150.65      141.44      2.52 o
   6  -5   4      112.73      119.86      7.90 o
   7  -5   4        9.81       10.08      1.27 o
   8  -5   4        7.18        9.35      0.65 o
  -8  -4   4       24.10       25.35      1.24 o
  -7  -4   4      124.49      130.81      2.85 o
  -6  -4   4      156.80      143.53      6.83 o
  -5  -4   4       44.17       41.69      1.41 o
  -4  -4   4      156.73      145.21      5.58 o
  -3  -4   4       11.90       11.30      0.27 o
  -2  -4   4     1140.75     1176.62     14.96 o
  -1  -4   4       30.61       35.21      0.89 o
   0  -4   4     1409.03     1381.65     31.11 o
   1  -4   4      468.25      476.73      6.62 o
   2  -4   4       92.80       95.08      1.12 o
   3  -4   4      722.32      776.00     11.96 o
   4  -4   4      489.19      478.63      7.70 o
   5  -4   4       18.76       14.77      0.63 o
   6  -4   4        6.94        4.55      0.19 o
   7  -4   4       29.73       30.09      0.83 o
   8  -4   4        0.06       -0.43      0.29 o
   9  -4   4        0.03        1.38      0.46 o
  -9  -3   4       21.16       15.16      2.37 o
  -8  -3   4       20.89       14.87      0.63 o
  -7  -3   4       85.63       84.88      1.93 o
  -6  -3   4      173.12      167.69      4.94 o
  -5  -3   4       10.40       11.94      0.45 o
  -4  -3   4       85.17       88.33      1.26 o
  -3  -3   4        3.36        6.37      0.16 o
  -2  -3   4       53.56       54.53      0.70 o
  -1  -3   4      227.55      295.56      3.54 o
   0  -3   4       51.13       71.20      0.90 o
   1  -3   4     3518.26     3429.00     74.15 o
   2  -3   4        3.74        2.52      0.12 o
   3  -3   4      638.15      629.75      8.96 o
   4  -3   4      528.44      519.63      8.48 o
   5  -3   4      159.16      161.23      2.25 o
   6  -3   4       15.54       15.71      0.64 o
   7  -3   4        1.87        1.63      0.72 o
   8  -3   4        2.15        1.31      0.42 o
   9  -3   4        2.20        2.25      0.45 o
  -9  -2   4        0.38        0.66      0.34 o
  -8  -2   4      124.21      147.49      3.69 o
  -7  -2   4        7.44        8.41      1.25 o
  -6  -2   4        0.11        1.49      0.42 o
  -5  -2   4       93.29       94.63      1.71 o
  -4  -2   4        6.25        5.34      0.16 o
  -3  -2   4       21.03       30.88      1.26 o
  -2  -2   4      528.04      538.77      6.34 o
  -1  -2   4     1219.16     1193.66     13.93 o
   0  -2   4      499.52      481.44      6.04 o
   1  -2   4       82.83       86.76      1.09 o
   2  -2   4      738.37      716.50      8.41 o
   3  -2   4       23.74       13.69      0.75 o
   4  -2   4       69.63       91.13      2.80 o
   5  -2   4        1.37        1.50      0.19 o
   6  -2   4        1.49        1.43      0.18 o
   7  -2   4        5.10        3.84      0.33 o
   8  -2   4        7.57        5.08      0.90 o
   9  -2   4        0.67        2.14      1.09 o
  -9  -1   4        7.26        6.52      0.45 o
  -8  -1   4        8.95        8.55      1.50 o
  -7  -1   4      386.63      380.97      7.41 o
  -6  -1   4        8.68        8.94      0.42 o
  -5  -1   4      691.11      672.12     10.78 o
  -4  -1   4      303.78      293.52      3.53 o
  -3  -1   4      530.19      537.85     15.66 o
  -2  -1   4     1552.04     1549.83     18.00 o
  -1  -1   4       17.14       25.84      1.79 o
   0  -1   4     2320.35     2224.29     33.94 o
   1  -1   4      120.29      107.18      1.83 o
   2  -1   4        5.05        2.39      0.11 o
   3  -1   4       28.79       27.82      0.44 o
   4  -1   4      286.81      315.58      4.16 o
   5  -1   4      345.17      376.83      5.40 o
   6  -1   4        7.11        5.14      0.29 o
   7  -1   4       14.86       15.52      0.69 o
   8  -1   4       42.77       37.87      2.36 o
   9  -1   4        0.06       -0.12      0.90 o
  -9   0   4        2.71        4.33      0.39 o
  -8   0   4       19.92       18.20      0.66 o
  -7   0   4       11.45       13.05      0.67 o
  -6   0   4       47.92       50.08      1.20 o
  -5   0   4      129.05      115.72      3.65 o
  -4   0   4       21.68       19.00      0.45 o
  -3   0   4       22.70       27.83      1.24 o
  -2   0   4      813.44      798.08     10.12 o
  -1   0   4        1.11        2.01      0.09 o
   0   0   4      150.00      144.15      2.04 o
   1   0   4      282.12      253.69      4.08 o
   2   0   4      183.60      165.40      2.22 o
   3   0   4       18.51       15.40      0.29 o
   4   0   4      397.27      404.17      6.63 o
   5   0   4      594.66      577.14      8.09 o
   6   0   4        8.62       11.68      0.35 o
   7   0   4        0.27        0.13      0.20 o
   8   0   4        0.07        0.11      0.87 o
   9   0   4       78.16       83.33      3.15 o
  -9   1   4        0.01        0.54      0.30 o
  -8   1   4        0.04        0.48      0.34 o
  -7   1   4       19.82       22.28      1.25 o
  -6   1   4      394.86      379.68      7.17 o
  -5   1   4      416.48      441.89      6.99 o
  -4   1   4      492.83      521.05     11.77 o
  -3   1   4     1190.06     1256.72     45.72 o
  -2   1   4      692.45      722.27     10.16 o
  -1   1   4        7.02        7.03      0.71 o
   0   1   4        9.52       15.09      0.44 o
   1   1   4      254.30      298.61      4.75 o
   2   1   4      170.40      171.68      2.26 o
   3   1   4       63.64       74.65      1.16 o
   4   1   4      385.27      386.05      6.17 o
   5   1   4       39.53       37.35      2.18 o
   6   1   4      108.55       97.70      4.51 o
   7   1   4        0.86        0.94      0.37 o
   8   1   4        0.01        0.01      0.69 o
  -9   2   4       13.96       15.66      1.02 o
  -8   2   4       10.40       13.55      1.24 o
  -7   2   4       87.29       88.31      6.35 o
  -6   2   4      887.36      894.71     16.12 o
  -5   2   4      161.39      159.45      4.88 o
  -4   2   4      129.73      120.82      1.72 o
  -3   2   4       16.53       15.18      0.36 o
  -2   2   4      247.40      262.92      4.25 o
  -1   2   4      856.38      818.25     12.81 o
   0   2   4        2.45        1.53      0.12 o
   1   2   4      917.83     1003.59     13.90 o
   2   2   4      112.82      117.34      2.11 o
   3   2   4     1365.96     1472.78     20.43 o
   4   2   4      485.65      490.47      6.99 o
   5   2   4       77.41       72.85      1.54 o
   6   2   4      450.13      458.75      8.67 o
   7   2   4       41.13       41.16      1.12 o
   8   2   4       58.12       50.61      4.75 o
  -9   3   4        5.52        3.22      2.20 o
  -8   3   4       15.13       16.97      2.37 o
  -7   3   4      115.17      105.71      2.73 o
  -6   3   4       47.78       50.78      4.02 o
  -5   3   4       15.14       23.18      1.63 o
  -4   3   4       50.14       42.36      2.84 o
  -3   3   4       65.12       75.59      1.11 o
  -2   3   4        0.07        0.71      0.12 o
  -1   3   4      101.94       70.77      1.64 o
   0   3   4     2342.13     2334.11     41.54 o
   1   3   4     1023.01     1159.53     16.20 o
   2   3   4       69.46       79.86      1.14 o
   3   3   4      943.48      987.16     19.65 o
   4   3   4      256.90      293.38      5.48 o
   5   3   4       40.49       44.13      1.48 o
   6   3   4       63.51       69.88      6.30 o
   7   3   4       93.06       88.19      2.55 o
   8   3   4       35.38       37.38      3.66 o
  -9   4   4       21.77       20.79      1.61 o
  -8   4   4       26.88       27.69      1.19 o
  -7   4   4       13.26       11.76      1.20 o
  -6   4   4       42.37       39.07      1.85 o
  -5   4   4       58.73       51.48      1.93 o
  -4   4   4        0.45        0.61      0.38 o
  -3   4   4      183.77      228.80      8.43 o
  -2   4   4      287.85      248.26      4.36 o
  -1   4   4      437.56      572.82      9.98 o
   0   4   4       76.71       67.38      1.30 o
   1   4   4      160.52      194.61     13.55 o
   2   4   4       78.47       94.49      1.61 o
   3   4   4       15.51       12.25      0.34 o
   4   4   4       61.90       55.44      1.07 o
   5   4   4      103.20       98.55      2.25 o
   6   4   4       60.46       62.16      1.45 o
   7   4   4       52.77       53.75      4.03 o
  -9   5   4        4.23        2.21      1.61 o
  -8   5   4        0.03        0.11      0.32 o
  -7   5   4       13.89       11.05      2.18 o
  -6   5   4       39.02       37.61      1.16 o
  -5   5   4      181.23      183.58      4.42 o
  -4   5   4        0.02        0.55      0.23 o
  -3   5   4      232.76      231.29      5.67 o
  -2   5   4      441.89      419.41      6.75 o
  -1   5   4      511.09      492.99      8.17 o
   0   5   4       75.04       76.25      1.67 o
   1   5   4      867.72      872.87     15.97 o
   2   5   4      313.55      286.53      4.65 o
   3   5   4      167.19      162.06      7.53 o
   4   5   4      462.69      468.97      8.83 o
   5   5   4       53.98       58.03      1.36 o
   6   5   4       59.24       56.35      1.67 o
   7   5   4       60.73       62.20      4.48 o
  -8   6   4        3.97        3.30      0.56 o
  -7   6   4        7.08        7.95      1.17 o
  -6   6   4      345.17      339.68      8.08 o
  -5   6   4      380.97      363.06      8.53 o
  -4   6   4       16.06       19.29      0.52 o
  -3   6   4      633.39      628.25     12.54 o
  -2   6   4      126.75      135.71      9.54 o
  -1   6   4       41.07       32.03      3.34 o
   0   6   4       17.77       16.36      0.41 o
   1   6   4       72.45       69.95      2.33 o
   2   6   4       48.88       42.44      1.27 o
   3   6   4      171.28      181.66      3.10 o
   4   6   4      172.79      181.97      7.02 o
   5   6   4      107.19      111.82      3.81 o
   6   6   4        1.07        3.28      1.16 o
  -7   7   4        0.13        0.03      0.25 o
  -6   7   4       96.07       92.21      2.06 o
  -5   7   4       36.41       36.68      1.55 o
  -4   7   4        0.06        0.68      0.22 o
  -3   7   4        0.06       -0.13      0.58 o
  -2   7   4       45.09       41.15      1.35 o
  -1   7   4       79.31       78.80      4.60 o
   0   7   4      118.63      114.87      6.34 o
   1   7   4       13.67        9.52      0.37 o
   2   7   4        0.32        0.35      0.22 o
   3   7   4       96.25      101.74      5.48 o
   4   7   4        6.38        5.22      0.95 o
   5   7   4        0.96        1.97      0.63 o
  -7   8   4       56.79       62.74      2.29 o
  -6   8   4       35.44       31.46      1.27 o
  -5   8   4       17.98       16.83      0.74 o
  -4   8   4      353.56      365.28      8.65 o
  -3   8   4      151.68      154.83      8.24 o
  -2   8   4      502.38      510.13      9.75 o
  -1   8   4      374.15      418.38     13.07 o
   0   8   4       46.36       50.69      2.97 o
   1   8   4        2.80        2.38      0.36 o
   2   8   4        6.51        6.70      0.42 o
   3   8   4      110.78      124.12      3.39 o
   4   8   4        3.76        4.55      0.47 o
  -5   9   4       10.65       12.04      0.72 o
  -4   9   4       79.12       84.99      2.92 o
  -3   9   4       23.80       23.43      0.96 o
  -2   9   4        0.03        1.39      0.35 o
  -1   9   4       44.34       38.91      1.35 o
   0   9   4      199.56      211.51      6.71 o
   1   9   4       20.73       23.69      1.06 o
   2   9   4       24.80       22.60      1.36 o
   3   9   4       10.09       13.49      0.80 o
  -3  10   4      110.62      111.85      3.83 o
  -2  10   4        5.22        3.34      0.35 o
  -1  10   4        0.28       -0.25      0.70 o
   0  10   4       35.57       34.74      1.39 o
  -3 -10   5       15.47       16.61      1.44 o
  -2 -10   5      119.20      116.98      4.01 o
  -1 -10   5       62.59       62.67      2.36 o
   0 -10   5       10.69       10.40      0.73 o
   1 -10   5        6.01       12.07      0.72 o
   2 -10   5      147.43      161.69      5.29 o
   3 -10   5       19.36       18.01      1.75 o
   4 -10   5        0.00        0.50      0.93 o
  -4  -9   5       41.90       40.80      2.43 o
  -3  -9   5       19.42       23.74      1.15 o
  -2  -9   5       16.34       13.33      0.73 o
  -1  -9   5       69.17       64.04      1.95 o
   0  -9   5        8.26        4.54      0.46 o
   1  -9   5        3.40        2.76      0.45 o
   2  -9   5        6.64        3.99      0.69 o
   3  -9   5        4.67        3.50      0.44 o
   4  -9   5       15.27       15.02      1.70 o
   5  -9   5      122.50      117.12      6.53 o
   6  -9   5       18.17       15.67      0.80 o
  -6  -8   5        4.55        7.27      0.52 o
  -5  -8   5        1.56        2.79      1.28 o
  -4  -8   5       65.65       65.23      1.98 o
  -2  -8   5        3.03        5.73      0.45 o
  -1  -8   5       34.51       24.27      0.89 o
   0  -8   5        1.44        0.78      0.30 o
   1  -8   5       24.76       33.00      1.61 o
   2  -8   5       55.43       67.97      3.32 o
   3  -8   5       32.43       31.72      0.96 o
   4  -8   5      146.63      159.15      3.25 o
   5  -8   5      124.14      128.38      7.19 o
   6  -8   5        0.46        0.22      0.24 o
  -6  -7   5       36.45       38.65      5.75 o
  -5  -7   5       78.50       82.72      5.53 o
  -4  -7   5      148.89      144.96      4.39 o
  -3  -7   5      162.28      157.80      3.18 o
  -2  -7   5       11.16       12.84      0.65 o
  -1  -7   5       16.10       10.06      0.54 o
   0  -7   5       41.71       35.01      1.71 o
   1  -7   5       11.63       17.35      0.56 o
   2  -7   5       26.15       38.13      1.17 o
   3  -7   5       25.29       24.95      0.53 o
   4  -7   5      160.87      164.54      4.85 o
   5  -7   5       10.55       11.17      0.42 o
   6  -7   5        4.57        5.82      0.40 o
   7  -7   5        0.73        0.35      0.43 o
  -7  -6   5        0.25        0.86      1.26 o
  -6  -6   5       85.24       81.50      2.73 o
  -5  -6   5        7.14        8.86      0.94 o
  -4  -6   5       10.06        8.54      0.41 o
  -3  -6   5      112.25      115.26      2.54 o
  -2  -6   5       16.69       15.88      0.27 o
  -1  -6   5        2.91        5.23      0.87 o
   0  -6   5       26.50       24.45      2.33 o
   1  -6   5      335.17      343.98     11.07 o
   2  -6   5      114.85      115.44      2.47 o
   3  -6   5      749.73      749.11     13.07 o
   4  -6   5       72.27       76.30      1.38 o
   5  -6   5      385.82      380.82      8.37 o
   6  -6   5       75.17       72.61      3.07 o
   7  -6   5        0.18       -0.28      0.35 o
   8  -6   5       28.66       27.25      1.94 o
  -8  -5   5       15.42       16.19      1.26 o
  -7  -5   5        0.00        0.52      0.42 o
  -6  -5   5       14.05       17.71      1.05 o
  -5  -5   5      133.51      144.28      2.70 o
  -4  -5   5       10.83        8.74      0.24 o
  -3  -5   5        0.02        0.16      0.09 o
  -2  -5   5      176.46      168.15      1.92 o
  -1  -5   5      991.39      970.60     17.67 o
   0  -5   5       37.59       43.73      3.88 o
   1  -5   5      289.34      307.94      5.08 o
   2  -5   5      297.54      277.19      3.94 o
   3  -5   5      443.54      441.11      6.26 o
   4  -5   5       55.55       52.26      0.80 o
   5  -5   5       45.23       46.37      0.77 o
   6  -5   5      296.07      311.78      5.88 o
   7  -5   5        0.97        0.35      0.28 o
   8  -5   5       19.44       18.36      0.98 o
  -8  -4   5      121.04      112.47      3.20 o
  -7  -4   5       91.15       85.35      1.99 o
  -6  -4   5       44.39       46.86      1.82 o
  -5  -4   5      110.26      113.88      1.81 o
  -4  -4   5       40.13       37.40      0.94 o
  -3  -4   5      127.72      120.48      1.94 o
  -2  -4   5      116.27      109.30      1.40 o
  -1  -4   5      152.83      160.71      2.53 o
   0  -4   5     1321.65     1337.78     21.84 o
   1  -4   5      110.85      113.27      1.40 o
   2  -4   5      112.44      113.77      1.46 o
   3  -4   5       18.28       18.37      0.41 o
   4  -4   5      113.64      119.12      3.20 o
   5  -4   5      319.75      315.51      4.63 o
   6  -4   5       37.93       40.05      0.85 o
   7  -4   5        3.03        3.38      1.17 o
   8  -4   5        1.77        3.07      0.68 o
  -9  -3   5        0.22        0.57      0.30 o
  -8  -3   5       14.11       16.47      0.67 o
  -7  -3   5        5.43        6.70      1.53 o
  -6  -3   5       30.43       26.28      0.76 o
  -5  -3   5      233.08      229.26      4.92 o
  -4  -3   5       21.67       23.06      0.45 o
  -3  -3   5      317.78      329.29      5.26 o
  -2  -3   5     1105.00     1136.18     12.40 o
  -1  -3   5        1.15        2.29      0.48 o
   0  -3   5      765.72      761.04      8.88 o
   1  -3   5      349.01      344.08      4.39 o
   2  -3   5        3.05        4.64      0.38 o
   3  -3   5      399.56      414.43      5.40 o
   4  -3   5      352.29      348.78      5.03 o
   5  -3   5      303.00      297.27      9.63 o
   6  -3   5        5.73        3.35      0.53 o
   7  -3   5       18.44       22.07      0.92 o
   8  -3   5       28.19       27.32      1.24 o
  -9  -2   5       11.24        9.85      1.06 o
  -8  -2   5       15.11       15.50      2.02 o
  -7  -2   5       13.75       17.81      1.56 o
  -6  -2   5      548.44      552.14     10.38 o
  -5  -2   5      321.45      304.66      7.80 o
  -4  -2   5      227.12      237.16      3.45 o
  -3  -2   5      798.39      778.65      9.20 o
  -2  -2   5        2.38        5.22      0.32 o
  -1  -2   5        0.08        0.36      0.25 o
   0  -2   5        3.96        2.52      0.15 o
   1  -2   5       21.91       17.76      0.31 o
   2  -2   5       47.99       53.15      1.12 o
   3  -2   5       90.14       90.59      1.72 o
   4  -2   5      557.82      553.36      7.87 o
   5  -2   5       70.48       61.04      1.70 o
   6  -2   5       19.57       16.07      1.67 o
   7  -2   5       24.52       22.50      0.68 o
   8  -2   5        0.38       -0.67      0.45 o
   9  -2   5        2.02        1.26      1.19 o
  -9  -1   5        5.42        4.39      0.42 o
  -8  -1   5       12.71        9.77      0.65 o
  -7  -1   5        5.01        3.98      0.71 o
  -6  -1   5      195.86      191.41      3.80 o
  -5  -1   5       19.51       19.33      0.34 o
  -4  -1   5        7.50        6.90      1.28 o
  -3  -1   5      260.26      263.55      4.77 o
  -2  -1   5      202.81      215.22      2.81 o
   0  -1   5        0.12        1.08      0.13 o
   1  -1   5      317.51      376.61      5.96 o
   2  -1   5      372.91      401.48      6.40 o
   3  -1   5      138.67      127.34      2.09 o
   4  -1   5      216.74      187.57      2.77 o
   5  -1   5       57.83       57.99      2.03 o
   6  -1   5       97.60       96.48      1.60 o
   7  -1   5        0.01        0.13      0.20 o
   8  -1   5        0.01       -0.03      0.72 o
   9  -1   5       16.17       14.19      0.93 o
  -9   0   5        7.85        6.17      0.47 o
  -8   0   5        1.12        1.02      0.38 o
  -7   0   5       44.74       42.88      1.11 o
  -6   0   5      144.20      142.33      2.87 o
  -5   0   5      144.05      155.79      2.59 o
  -4   0   5      932.48      917.40     12.90 o
  -3   0   5       24.20       33.74      1.74 o
  -2   0   5     2036.54     2017.56     25.29 o
  -1   0   5     1083.66     1104.16     15.31 o
   0   0   5       99.77       81.02      1.21 o
   1   0   5      540.44      552.56      8.65 o
   2   0   5      304.68      324.20      4.20 o
   3   0   5      778.40      754.41     12.04 o
   4   0   5      122.30      130.60      9.12 o
   5   0   5        9.49        7.56      0.27 o
   6   0   5       77.66       86.25      1.60 o
   7   0   5      170.72      166.28      3.06 o
   8   0   5       74.87       82.48      3.19 o
  -9   1   5       56.22       58.71      1.91 o
  -8   1   5        5.79        6.84      0.62 o
  -7   1   5       43.46       43.62      1.26 o
  -6   1   5       15.49       17.26      0.51 o
  -5   1   5      129.74      121.22      2.01 o
  -4   1   5       12.87       16.00      0.90 o
  -3   1   5       11.17        9.41      0.33 o
  -2   1   5     1305.87     1342.36     26.80 o
  -1   1   5      723.78      852.37     13.26 o
   0   1   5      457.40      479.26      7.56 o
   1   1   5       64.36       73.79      1.26 o
   2   1   5       31.81       29.22      0.51 o
   3   1   5       25.22       33.14      0.53 o
   4   1   5       13.72       13.99      2.05 o
   5   1   5      450.13      442.66      8.20 o
   6   1   5       15.92       17.82      0.61 o
   7   1   5       92.01       96.33      2.20 o
   8   1   5       15.20       18.17      1.25 o
  -9   2   5        0.23        0.22      0.95 o
  -8   2   5       35.04       35.95      1.25 o
  -6   2   5       74.28       74.99      5.60 o
  -5   2   5      385.70      388.45     11.47 o
  -4   2   5        0.24        0.19      0.28 o
  -3   2   5     1328.32     1382.84     19.32 o
  -2   2   5      796.29      831.26     13.10 o
  -1   2   5      577.96      561.14      8.86 o
   0   2   5      286.16      288.77      4.57 o
   1   2   5      791.94      801.81     11.14 o
   2   2   5       50.65       63.06      3.79 o
   3   2   5       33.15       30.68      1.87 o
   4   2   5      350.85      385.44     22.18 o
   5   2   5      236.83      229.25      6.34 o
   6   2   5      111.52      125.72      2.57 o
   7   2   5        0.96        1.40      1.31 o
   8   2   5       17.79       18.42      0.74 o
  -9   3   5       17.35       19.64      1.96 o
  -8   3   5        6.60        5.87      1.60 o
  -7   3   5        0.47        0.92      1.13 o
  -6   3   5      147.79      134.43      2.71 o
  -5   3   5      239.55      247.33      9.68 o
  -4   3   5      161.33      170.22      3.38 o
  -3   3   5       53.88       45.13      0.91 o
  -2   3   5      187.90      181.48      3.02 o
  -1   3   5      476.80      534.05      8.50 o
   0   3   5      447.97      540.10      8.47 o
   1   3   5      283.20      270.98      3.94 o
   2   3   5      220.39      262.92      4.46 o
   3   3   5       14.40       15.65      0.43 o
   4   3   5      573.78      591.71      9.41 o
   5   3   5       33.33       28.02      1.94 o
   6   3   5        4.23        3.95      0.35 o
   7   3   5        7.50        5.78      0.70 o
   8   3   5       14.70       13.22      1.66 o
  -9   4   5       27.15       27.18      2.14 o
  -8   4   5      109.37      120.45      3.16 o
  -7   4   5        0.03       -0.45      0.30 o
  -6   4   5        0.29        0.78      0.75 o
  -5   4   5       18.34       16.80      0.63 o
  -4   4   5        2.27        3.17      1.07 o
  -3   4   5       82.56       85.28      5.74 o
  -2   4   5        5.87        8.90      0.32 o
  -1   4   5      396.12      412.60     15.54 o
   0   4   5      532.63      509.15     13.56 o
   1   4   5        1.87        1.58      0.16 o
   2   4   5      588.14      581.19     10.65 o
   3   4   5      574.33      574.04     14.86 o
   4   4   5       24.96       27.66      0.75 o
   5   4   5        4.72        3.82      0.33 o
   6   4   5       35.50       35.00      1.03 o
   7   4   5       49.61       50.76      1.63 o
  -8   5   5       38.19       44.32      1.70 o
  -7   5   5      208.06      241.28      5.66 o
  -6   5   5       53.09       44.64      1.36 o
  -5   5   5       61.20       60.00      1.65 o
  -4   5   5      431.54      497.67     11.13 o
  -3   5   5      235.86      242.71      4.69 o
  -2   5   5      281.97      273.76      8.37 o
  -1   5   5      331.24      322.64      5.21 o
   0   5   5     1028.34      998.34     23.29 o
   1   5   5       45.84       49.77      3.77 o
   2   5   5        0.21        0.84      0.99 o
   3   5   5      407.62      424.20      6.85 o
   4   5   5      212.69      228.49      3.87 o
   5   5   5       47.26       42.04      1.69 o
   6   5   5       16.71       16.30      0.70 o
  -8   6   5       19.32       19.19      0.96 o
  -7   6   5        8.63        9.67      0.63 o
  -6   6   5        1.30        1.13      0.32 o
  -5   6   5        1.27       -0.09      0.81 o
  -4   6   5       15.87       13.58      0.65 o
  -3   6   5       92.55       80.79      1.73 o
  -2   6   5       33.54       29.37      0.78 o
  -1   6   5      106.85      101.90      2.08 o
   0   6   5        5.81        4.31      0.26 o
   1   6   5        0.61        0.27      0.13 o
   2   6   5        5.46        5.49      0.27 o
   3   6   5       16.23       12.99      1.28 o
   4   6   5       56.74       54.31      2.90 o
   5   6   5        8.13        8.44      1.18 o
   6   6   5       11.99       11.04      2.00 o
  -7   7   5        6.24        6.22      1.28 o
  -6   7   5      120.53      122.17      2.59 o
  -5   7   5      130.79      125.45      2.70 o
  -4   7   5       21.74       22.81      1.77 o
  -3   7   5     1116.27     1128.74     25.23 o
  -2   7   5      320.14      336.75      6.36 o
  -1   7   5       61.20       54.76      1.28 o
   0   7   5       81.16       68.56      3.57 o
   1   7   5       72.46       77.63      2.97 o
   2   7   5        1.52        2.11      0.26 o
   3   7   5        1.59        1.91      0.40 o
   4   7   5       38.82       40.18      3.15 o
   5   7   5       15.94       15.85      0.88 o
  -6   8   5      265.43      284.39      8.85 o
  -5   8   5      210.24      203.43      6.45 o
  -4   8   5        5.46        5.77      0.48 o
  -3   8   5      153.79      151.10      3.15 o
  -2   8   5      122.85      128.27      2.58 o
  -1   8   5       75.15       77.15      1.73 o
   0   8   5       72.98       67.41      1.93 o
   1   8   5      136.06      149.18      3.87 o
   2   8   5        1.41        1.40      0.78 o
   3   8   5       11.80        8.63      0.79 o
   4   8   5       22.21       23.49      0.93 o
  -5   9   5       59.09       72.40      3.46 o
  -4   9   5        2.20        0.83      0.29 o
  -3   9   5        8.55        7.42      0.52 o
  -2   9   5        4.78        5.41      0.46 o
  -1   9   5        5.72        4.44      0.46 o
   0   9   5       44.87       48.59      1.83 o
   1   9   5        2.89        4.50      0.44 o
   2   9   5       68.16       68.96      2.15 o
  -2  10   5       29.62       29.12      1.32 o
  -1  10   5        0.07       -0.16      0.28 o
  -3 -10   6       34.72       29.91      2.08 o
  -2 -10   6        2.18        2.19      0.54 o
  -1 -10   6       14.48       12.71      0.74 o
   0 -10   6       24.33       31.31      1.92 o
   1 -10   6       12.82       13.16      0.79 o
   2 -10   6        7.67        9.05      0.63 o
   3 -10   6        3.25        2.88      0.90 o
   4 -10   6       75.16       97.07      4.81 o
  -4  -9   6       60.40       62.10      3.42 o
  -3  -9   6       12.16       10.20      0.72 o
  -2  -9   6       56.02       58.65      1.87 o
  -1  -9   6      191.74      224.19      5.55 o
   0  -9   6       10.64       10.37      0.58 o
   1  -9   6        3.39        3.68      0.45 o
   2  -9   6      102.44       97.78      2.68 o
   3  -9   6      280.77      279.38      9.83 o
   4  -9   6       47.68       39.08      2.26 o
   5  -9   6       64.96       67.48      3.57 o
  -5  -8   6        0.45       -0.28      0.43 o
  -4  -8   6       84.30       87.60      2.46 o
  -3  -8   6        1.56        0.63      0.31 o
  -2  -8   6       41.68       44.40      1.39 o
  -1  -8   6       78.01       94.77      2.55 o
   0  -8   6        2.10        3.13      0.38 o
   1  -8   6      215.44      200.99      5.00 o
   2  -8   6       19.33       12.01      0.60 o
   3  -8   6      202.74      195.35      3.92 o
   4  -8   6      205.18      205.11      5.07 o
   5  -8   6        0.17       -0.68      0.45 o
   6  -8   6      105.67      102.73      5.69 o
  -6  -7   6        7.39        8.35      1.01 o
  -5  -7   6       30.77       26.19      1.96 o
  -4  -7   6       18.77       22.86      1.91 o
  -3  -7   6       97.18       89.89      2.73 o
  -2  -7   6       15.09       10.14      0.61 o
  -1  -7   6       48.06       36.25      1.14 o
   0  -7   6        0.51        3.15      0.35 o
   1  -7   6        0.19        0.09      0.33 o
   2  -7   6        9.62       14.58      1.07 o
   3  -7   6      115.75      102.21      3.41 o
   4  -7   6      179.40      180.50      4.37 o
   5  -7   6       50.39       56.59      1.57 o
   6  -7   6       26.13       27.77      1.14 o
   7  -7   6       51.63       49.35      2.86 o
  -7  -6   6       23.29       25.91      2.00 o
  -6  -6   6        3.39        2.82      0.35 o
  -5  -6   6       59.01       56.43      1.38 o
  -4  -6   6       12.19       13.33      0.46 o
  -3  -6   6      356.97      350.10      6.57 o
  -2  -6   6      557.70      563.62      7.94 o
  -1  -6   6       23.40       21.67      0.88 o
   0  -6   6      353.62      342.07      7.81 o
   1  -6   6      118.45      108.26      4.94 o
   2  -6   6       31.14       36.38      0.56 o
   3  -6   6       79.49       72.57      2.53 o
   4  -6   6      170.67      167.56      3.29 o
   5  -6   6      579.81      599.72     11.15 o
   6  -6   6        1.80        1.29      0.22 o
   7  -6   6       36.40       36.09      1.41 o
  -8  -5   6        1.83        2.17      0.74 o
  -7  -5   6       40.85       38.69      4.92 o
  -6  -5   6       44.08       48.10      1.24 o
  -5  -5   6      160.23      156.17      3.24 o
  -4  -5   6        8.10        6.58      0.24 o
  -3  -5   6      112.94      107.54      4.68 o
  -2  -5   6       53.64       54.37      2.52 o
  -1  -5   6      224.98      254.25      4.77 o
   0  -5   6       65.29       52.59      0.92 o
   1  -5   6      312.24      324.55      5.22 o
   2  -5   6        2.79        5.58      0.16 o
   3  -5   6      100.31       96.62      1.67 o
   4  -5   6      406.28      409.39      5.98 o
   5  -5   6       46.92       48.99      1.01 o
   6  -5   6       22.31       24.07      0.72 o
   7  -5   6       16.24       14.49      1.84 o
   8  -5   6        1.64        0.20      0.55 o
  -8  -4   6       29.31       33.43      1.17 o
  -7  -4   6      115.73      128.82      4.34 o
  -6  -4   6        9.42        8.12      0.68 o
  -5  -4   6       23.52       22.46      0.48 o
  -4  -4   6        0.90        1.36      0.12 o
  -3  -4   6        3.68        2.93      0.42 o
  -2  -4   6        0.85        1.19      0.42 o
  -1  -4   6     1647.35     1644.39     37.42 o
   0  -4   6        9.12        7.00      0.51 o
   1  -4   6      130.10      144.84      4.05 o
   2  -4   6      367.40      351.49      4.27 o
   3  -4   6      167.87      148.33      3.37 o
   4  -4   6       22.82       22.08      0.43 o
   5  -4   6        0.38        0.49      0.38 o
   6  -4   6       68.24       78.61      2.05 o
   7  -4   6       75.79       77.35      1.74 o
   8  -4   6        4.98        5.58      0.51 o
  -9  -3   6        7.62        7.64      0.48 o
  -8  -3   6       33.55       28.81      1.16 o
  -7  -3   6      152.59      158.63      7.23 o
  -6  -3   6        0.51        0.61      0.72 o
  -5  -3   6      263.51      287.97      4.24 o
  -4  -3   6      467.91      490.23     17.09 o
  -3  -3   6        0.23        0.33      0.13 o
  -2  -3   6      829.54      807.70     10.27 o
  -1  -3   6     1600.60     1676.54     19.36 o
   0  -3   6      475.73      516.42      6.54 o
   1  -3   6        0.59        0.01      0.07 o
   2  -3   6      254.05      249.57      2.85 o
   3  -3   6      248.94      262.18      3.80 o
   4  -3   6       27.62       25.10      0.50 o
   5  -3   6       63.50       74.91      3.10 o
   6  -3   6       90.91       86.22      1.86 o
   7  -3   6        2.72        1.15      0.39 o
   8  -3   6       58.19       67.18      2.78 o
  -9  -2   6        1.92        2.17      0.54 o
  -8  -2   6        0.01        1.64      0.63 o
  -7  -2   6        0.53        0.24      0.24 o
  -6  -2   6      187.70      196.64      9.07 o
  -5  -2   6       11.94       15.85      1.23 o
  -4  -2   6       74.85       75.38      2.52 o
  -3  -2   6      438.51      462.66      5.54 o
  -2  -2   6      926.04      850.82     11.35 o
  -1  -2   6       70.95       61.46      0.80 o
   0  -2   6       63.74       71.93      0.92 o
   1  -2   6      151.44      195.64      2.83 o
   2  -2   6       50.13       67.19      1.05 o
   3  -2   6        0.92        1.01      0.50 o
   4  -2   6       70.90       71.25      1.53 o
   5  -2   6      217.34      216.36      3.57 o
   6  -2   6       38.22       37.42      0.99 o
   7  -2   6       42.18       36.60      1.00 o
   8  -2   6       21.33       24.35      1.98 o
  -9  -1   6        0.78        1.14      1.52 o
  -8  -1   6        4.38        2.51      0.59 o
  -7  -1   6      137.42      140.79      8.88 o
  -6  -1   6       98.46      106.78      2.23 o
  -5  -1   6      122.28      113.87      2.47 o
  -4  -1   6      585.84      629.10      8.89 o
  -3  -1   6     2036.78     2091.24     28.82 o
  -2  -1   6      130.36      134.42      3.04 o
  -1  -1   6     1028.01     1151.83     14.55 o
   0  -1   6      428.58      492.93      6.90 o
   1  -1   6       90.67      107.87      2.56 o
   2  -1   6      185.85      194.96      3.41 o
   3  -1   6       69.67       75.62      1.64 o
   4  -1   6       26.51       24.47      0.64 o
   5  -1   6        1.77        1.48      0.14 o
   6  -1   6      122.03      121.68      1.94 o
   7  -1   6        0.77        1.22      0.21 o
   8  -1   6        0.81        0.25      0.62 o
  -9   0   6       45.58       43.90      4.16 o
  -8   0   6        7.27        5.73      0.59 o
  -7   0   6       67.48       75.83      1.73 o
  -6   0   6      375.90      373.56      7.11 o
  -5   0   6      146.38      143.10      3.48 o
  -4   0   6        0.04        0.18      0.46 o
  -3   0   6      891.29      943.01     11.98 o
  -2   0   6      163.57      167.27      2.23 o
  -1   0   6        0.30        0.24      0.09 o
   0   0   6        2.51        1.25      0.11 o
   1   0   6     1115.95     1144.56     27.40 o
   2   0   6      578.18      581.51      8.28 o
   3   0   6      115.43      134.19      2.60 o
   4   0   6      557.84      548.08     10.03 o
   5   0   6        0.06        0.18      0.25 o
   6   0   6      227.79      229.60      4.71 o
   7   0   6        0.01        0.11      0.42 o
   8   0   6        6.80        7.13      2.24 o
  -9   1   6        9.16        5.56      0.55 o
  -8   1   6       18.33       16.72      0.67 o
  -7   1   6        0.48       -0.24      0.71 o
  -6   1   6       73.69       69.17      4.34 o
  -5   1   6       16.60       20.87      1.52 o
  -4   1   6      101.55      119.38      2.34 o
  -3   1   6       29.54       30.16      0.65 o
  -2   1   6       19.52       18.89      0.41 o
  -1   1   6      794.03      833.79     12.78 o
   0   1   6     1365.78     1383.50     21.42 o
   1   1   6        4.90        5.37      0.98 o
   2   1   6       14.77       11.64      0.37 o
   3   1   6      719.94      769.81     15.57 o
   4   1   6      385.52      391.98     11.32 o
   5   1   6        9.64       12.97      0.55 o
   6   1   6       26.80       29.80      1.95 o
   7   1   6       78.76       83.19      1.95 o
   8   1   6       17.09       20.31      1.11 o
  -9   2   6       76.17       84.57      3.08 o
  -8   2   6       72.48       76.98      2.27 o
  -7   2   6       61.68       53.96      3.72 o
  -6   2   6        2.56        3.35      0.39 o
  -5   2   6       93.06       93.78      1.88 o
  -4   2   6        9.79        9.98      1.15 o
  -3   2   6       73.35       70.30      2.21 o
  -2   2   6      131.03      114.73      1.72 o
  -1   2   6        3.60        5.70      0.22 o
   0   2   6      610.73      699.16     15.48 o
   1   2   6     1226.97     1294.93     18.06 o
   2   2   6        4.14        2.59      0.71 o
   3   2   6      750.32      765.91     11.95 o
   4   2   6        0.47        0.69      0.77 o
   5   2   6      124.99      116.57      2.42 o
   6   2   6       34.47       34.48      1.17 o
   7   2   6        1.59        1.39      1.08 o
   8   2   6       13.36       14.60      0.95 o
  -9   3   6        5.14        4.56      0.99 o
  -8   3   6       18.28       17.29      1.49 o
  -7   3   6        0.00        1.56      0.56 o
  -6   3   6        0.08        0.07      1.08 o
  -5   3   6        0.64        0.37      0.15 o
  -4   3   6       34.63       36.01      1.07 o
  -3   3   6        0.14        0.31      0.14 o
  -2   3   6      369.13      356.78      9.36 o
  -1   3   6      185.71      180.69      3.05 o
   0   3   6       32.28       33.72      2.13 o
   1   3   6      287.91      288.72      4.67 o
   2   3   6      440.87      430.23     13.71 o
   3   3   6      290.73      273.59      4.44 o
   4   3   6      212.37      198.81      3.38 o
   5   3   6       94.25       87.11      1.91 o
   6   3   6       35.40       35.78      1.00 o
   7   3   6      109.39      108.74      3.11 o
  -9   4   6        3.63        2.79      0.76 o
  -8   4   6        2.66        3.58      0.67 o
  -7   4   6       35.37       39.11      1.30 o
  -6   4   6      218.63      215.28      5.26 o
  -5   4   6       95.92       80.53      4.17 o
  -4   4   6        3.67        2.72      0.30 o
  -3   4   6      787.52      750.49     31.45 o
  -2   4   6      203.07      194.63      8.71 o
  -1   4   6      157.33      160.27      3.09 o
   0   4   6       97.52      103.70      2.69 o
   1   4   6      221.76      214.20      5.45 o
   2   4   6      180.06      167.96      3.25 o
   3   4   6      440.71      450.27      8.54 o
   4   4   6      487.36      492.72      7.95 o
   5   4   6      286.15      283.14      5.69 o
   6   4   6        7.13        7.67      0.45 o
   7   4   6        1.08        0.89      0.28 o
  -8   5   6        0.91        2.08      0.76 o
  -7   5   6       27.78       32.42      1.18 o
  -6   5   6      150.49      158.09      4.06 o
  -5   5   6       42.43       51.82      1.69 o
  -4   5   6       13.41       18.00      0.75 o
  -3   5   6       28.94       23.68      0.91 o
  -2   5   6      229.26      229.38     12.59 o
  -1   5   6       58.45       42.01      1.00 o
   0   5   6        0.03       -0.23      0.15 o
   1   5   6        5.40        2.17      0.35 o
   2   5   6       53.59       51.99      4.75 o
   3   5   6       12.05       12.71      2.13 o
   4   5   6        6.80        4.86      0.57 o
   5   5   6       10.98        9.80      1.20 o
   6   5   6        3.66        5.65      0.56 o
  -8   6   6        0.00       -0.89      0.60 o
  -7   6   6       28.64       24.74      1.13 o
  -6   6   6      106.53      110.44      3.47 o
  -5   6   6       13.20       13.86      0.64 o
  -4   6   6      607.65      566.53     15.61 o
  -3   6   6      220.89      204.98      4.03 o
  -2   6   6      732.66      717.53     23.95 o
  -1   6   6      397.63      357.25      8.26 o
   0   6   6      103.14       88.76      3.35 o
   1   6   6       41.10       37.13      0.82 o
   2   6   6       24.21       21.36      0.66 o
   3   6   6      183.87      179.93      3.17 o
   4   6   6      130.03      132.47      4.12 o
   5   6   6        5.32        5.37      0.95 o
  -7   7   6       99.48       97.27      3.50 o
  -6   7   6       94.49       86.16      3.02 o
  -5   7   6      107.61      112.70      2.56 o
  -4   7   6      123.99      119.46      3.14 o
  -3   7   6       64.23       69.11      1.64 o
  -2   7   6       28.36       30.96      1.70 o
  -1   7   6      221.83      216.20      4.31 o
   0   7   6      203.97      186.78      8.83 o
   1   7   6        1.33        1.83      0.25 o
   2   7   6        0.60        0.43      0.29 o
   3   7   6       31.25       36.27      1.02 o
   4   7   6       41.51       42.77      1.77 o
  -6   8   6       16.08       16.10      0.91 o
  -5   8   6       45.69       44.10      1.68 o
  -4   8   6       43.53       45.86      1.71 o
  -3   8   6       26.61       28.96      0.87 o
  -2   8   6      212.72      211.20      4.43 o
  -1   8   6       12.01        9.62      0.43 o
   0   8   6       50.59       46.04      1.53 o
   1   8   6        5.28        4.54      0.42 o
   2   8   6        9.87       12.12      0.57 o
   3   8   6       57.93       58.35      2.09 o
  -4   9   6       11.08       12.58      0.71 o
  -3   9   6       86.82       88.02      3.06 o
  -2   9   6       67.75       71.71      2.60 o
  -1   9   6       10.62       13.13      0.72 o
   0   9   6       77.83       79.49      2.74 o
   1   9   6       55.88       54.90      2.14 o
  -2 -10   7      105.05      114.94      4.07 o
  -1 -10   7        1.75        1.97      0.43 o
   0 -10   7       18.95       16.91      0.89 o
   1 -10   7       38.60       47.78      1.81 o
   2 -10   7       27.44       33.95      1.48 o
   3 -10   7       28.01       25.76      1.24 o
  -4  -9   7        0.09       -0.33      0.61 o
  -3  -9   7      179.39      183.92      6.26 o
  -2  -9   7      119.82      112.43      3.74 o
  -1  -9   7        1.02        0.88      0.39 o
   0  -9   7       78.71       77.09      2.14 o
   1  -9   7       15.44       20.83      1.36 o
   2  -9   7       30.48       29.47      1.13 o
   3  -9   7        0.02       -0.82      0.72 o
   4  -9   7       93.41       96.54      4.71 o
   5  -9   7      223.53      238.50     11.32 o
  -5  -8   7       10.24        9.05      1.03 o
  -4  -8   7        3.34        4.03      0.45 o
  -3  -8   7        3.64        4.01      0.47 o
  -2  -8   7        2.03        4.37      0.45 o
  -1  -8   7       50.63       52.45      1.57 o
   0  -8   7        0.11        0.10      0.23 o
   1  -8   7        8.31        8.50      1.72 o
   2  -8   7        4.62        4.91      1.10 o
   3  -8   7       17.29       17.55      0.57 o
   4  -8   7       11.19       13.00      0.55 o
   5  -8   7        0.42        0.12      0.18 o
   6  -8   7        0.12        0.41      0.24 o
  -6  -7   7       15.13       20.51      0.91 o
  -5  -7   7       11.80       15.45      1.22 o
  -4  -7   7       90.70       93.52      2.41 o
  -3  -7   7        0.30        0.35      0.16 o
  -2  -7   7      118.48      113.39      2.89 o
  -1  -7   7      702.32      693.17     27.41 o
   1  -7   7      107.86       91.63      2.36 o
   2  -7   7      227.56      227.33      6.82 o
   3  -7   7      163.60      172.09      4.27 o
   4  -7   7       64.96       65.27      1.75 o
   5  -7   7       54.74       51.60      1.56 o
   6  -7   7      162.18      159.06      5.02 o
   7  -7   7        0.38        1.10      0.32 o
  -7  -6   7       19.23       17.79      0.89 o
  -6  -6   7        0.34        0.27      0.54 o
  -5  -6   7        5.60        7.91      0.55 o
  -4  -6   7       44.86       46.87      1.43 o
  -3  -6   7       14.41       11.53      0.53 o
  -2  -6   7       22.24       24.05      0.39 o
  -1  -6   7      316.75      282.60      6.54 o
   0  -6   7      537.47      553.29     12.56 o
   1  -6   7       82.44       95.17      1.44 o
   2  -6   7      101.64      106.07      3.60 o
   3  -6   7      281.20      282.95      7.52 o
   4  -6   7        3.78        3.22      0.26 o
   5  -6   7        2.61        2.01      0.50 o
   6  -6   7       19.33       19.85      0.85 o
   7  -6   7       42.42       40.57      2.30 o
  -8  -5   7       17.93       18.44      1.27 o
  -7  -5   7       11.93       16.28      0.88 o
  -6  -5   7       13.58       14.89      0.56 o
  -5  -5   7        3.30        2.06      0.22 o
  -4  -5   7       13.72       15.48      1.15 o
  -3  -5   7        0.48        0.92      0.13 o
  -2  -5   7      494.60      493.02      9.36 o
  -1  -5   7        0.29        0.41      0.06 o
   0  -5   7      313.27      299.41      5.16 o
   1  -5   7       38.09       35.94      0.79 o
   2  -5   7        6.85        5.33      0.18 o
   3  -5   7      852.86      838.44     11.77 o
   4  -5   7      175.12      174.28      2.92 o
   5  -5   7       19.12       19.97      0.63 o
   6  -5   7       39.30       42.16      1.12 o
   7  -5   7      133.33      128.97      4.47 o
  -8  -4   7       16.63       12.19      0.70 o
  -7  -4   7      166.85      173.21      3.65 o
  -6  -4   7      115.70      122.96      2.26 o
  -5  -4   7       21.17       20.35      0.75 o
  -4  -4   7       98.29       99.13      2.94 o
  -3  -4   7      497.68      487.34      6.86 o
  -2  -4   7      228.66      232.15      2.81 o
  -1  -4   7      151.52      152.00      1.87 o
   0  -4   7      102.16      101.79      3.20 o
   1  -4   7      932.73      936.47     12.32 o
   2  -4   7      133.71      145.77      3.39 o
   3  -4   7      154.79      158.64      2.28 o
   4  -4   7      624.11      625.24      8.85 o
   5  -4   7      480.41      474.22      7.73 o
   6  -4   7       10.28        9.46      0.58 o
   7  -4   7      136.92      135.51      3.70 o
   8  -4   7       23.38       25.42      2.26 o
  -8  -3   7        4.53        6.88      0.48 o
  -7  -3   7       21.77       24.27      0.82 o
  -6  -3   7       90.22       92.58      1.74 o
  -5  -3   7      192.08      192.35      2.92 o
  -4  -3   7        1.40        0.27      0.16 o
  -3  -3   7      433.52      454.44      6.44 o
  -2  -3   7      304.54      311.97      3.75 o
  -1  -3   7      121.40      103.58      1.43 o
   0  -3   7       14.00       11.29      0.21 o
   1  -3   7        4.07        6.45      0.30 o
   2  -3   7       53.77       46.78      0.70 o
   3  -3   7        0.06        0.19      0.14 o
   4  -3   7      320.48      303.36      8.10 o
   5  -3   7       36.16       34.50      1.41 o
   6  -3   7        9.60        9.71      1.07 o
   7  -3   7        0.03        0.65      0.28 o
   8  -3   7       75.95       74.09      2.81 o
  -9  -2   7        7.46        3.73      0.51 o
  -8  -2   7        3.32        2.59      0.34 o
  -7  -2   7        0.09       -0.16      0.42 o
  -6  -2   7       36.79       35.12      0.86 o
  -5  -2   7        1.55        1.28      0.14 o
  -4  -2   7      109.28       96.13      2.71 o
  -3  -2   7      206.50      225.28      4.75 o
  -2  -2   7      147.65      150.02      1.86 o
  -1  -2   7      126.47       99.58      1.38 o
   0  -2   7      172.71      210.58      4.40 o
   1  -2   7       17.02       14.70      0.34 o
   2  -2   7       96.07      100.27      1.95 o
   3  -2   7      140.16      127.42      4.95 o
   4  -2   7      194.09      178.02      3.60 o
   5  -2   7      154.25      145.84      5.94 o
   6  -2   7        6.08        6.92      1.60 o
   7  -2   7      139.48      136.61      2.95 o
   8  -2   7        0.37        0.24      1.51 o
  -9  -1   7      123.11      119.76      3.44 o
  -8  -1   7       90.73       95.05      7.42 o
  -7  -1   7        8.70        7.88      0.77 o
  -6  -1   7       52.24       55.65      1.05 o
  -5  -1   7      370.38      390.79      6.45 o
  -4  -1   7       13.81       13.78      0.34 o
  -3  -1   7      315.75      323.62      4.69 o
  -2  -1   7     2153.44     2226.92     30.77 o
  -1  -1   7        9.07        8.09      0.58 o
   0  -1   7        8.30       15.65      0.60 o
   1  -1   7      221.27      249.07      3.57 o
   2  -1   7       20.50       15.74      0.58 o
   3  -1   7       80.02      102.85      3.60 o
   4  -1   7        6.38        8.38      0.48 o
   5  -1   7      188.42      185.24      3.62 o
   6  -1   7       99.42      100.80      4.13 o
   7  -1   7       94.28       94.55      5.61 o
   8  -1   7        0.01       -0.44      0.35 o
  -9   0   7        1.35        1.05      0.51 o
  -8   0   7       97.60       97.21      2.31 o
  -7   0   7       88.36       89.04      2.00 o
  -6   0   7        4.93        5.04      0.35 o
  -5   0   7      605.17      599.75     11.15 o
  -4   0   7        7.32       11.52      0.36 o
  -3   0   7       82.86       78.79      2.78 o
  -2   0   7     1498.44     1450.79     26.20 o
  -1   0   7     1240.56     1291.17     18.03 o
   0   0   7      272.00      281.01      4.01 o
   1   0   7       24.07       32.28      0.64 o
   2   0   7      439.17      433.90      7.00 o
   3   0   7       47.50       41.93      0.79 o
   4   0   7      360.46      399.36      9.14 o
   5   0   7      433.04      477.28     30.79 o
   6   0   7       38.31       31.70      3.12 o
   7   0   7       50.64       53.58      1.33 o
   8   0   7       74.94       79.74      5.13 o
  -9   1   7        3.97        3.27      1.09 o
  -8   1   7        3.16        6.67      0.51 o
  -7   1   7       15.36       18.22      0.84 o
  -6   1   7       60.89       52.79      3.58 o
  -5   1   7        6.35        5.77      1.24 o
  -4   1   7       13.07       11.05      0.98 o
  -3   1   7      199.68      184.48      6.44 o
  -2   1   7      286.65      280.64      4.08 o
  -1   1   7       11.29       12.26      0.54 o
   0   1   7     1276.55     1354.97     21.31 o
   1   1   7      183.46      163.11      2.74 o
   2   1   7      719.92      761.87     18.11 o
   3   1   7        1.76        1.20      0.44 o
   4   1   7      811.11      821.69     17.05 o
   5   1   7       57.87       66.88      1.77 o
   6   1   7       34.54       34.94      3.69 o
   7   1   7       23.17       24.46      1.19 o
   8   1   7       35.42       29.55      1.34 o
  -9   2   7        4.12        4.23      0.75 o
  -8   2   7       76.41       67.02      5.36 o
  -7   2   7       45.08       44.71      1.39 o
  -6   2   7        4.22        5.62      0.27 o
  -5   2   7       17.54       12.39      0.94 o
  -4   2   7       10.48       11.22      0.53 o
  -3   2   7       10.13        9.75      0.45 o
  -2   2   7       22.42       10.58      0.28 o
  -1   2   7        8.57       10.77      0.83 o
   0   2   7        0.51        0.43      0.45 o
   1   2   7      237.38      212.71      9.70 o
   2   2   7      231.13      228.46      4.32 o
   3   2   7       56.27       55.29      2.22 o
   4   2   7      166.25      167.68      2.82 o
   5   2   7      166.11      164.06      4.15 o
   6   2   7      198.66      208.55      5.46 o
   7   2   7      116.77      134.55      4.30 o
  -9   3   7        0.04       -0.67      0.45 o
  -8   3   7       56.71       56.23      5.87 o
  -7   3   7      146.61      158.59      6.78 o
  -6   3   7      114.76       96.05      4.56 o
  -5   3   7       61.36       64.43      4.26 o
  -4   3   7      667.21      674.86     15.03 o
  -3   3   7        4.01        3.01      0.84 o
  -2   3   7      259.43      256.56     11.02 o
  -1   3   7      230.50      216.90      4.34 o
   0   3   7      332.25      328.43      7.16 o
   1   3   7       10.08        6.63      0.34 o
   2   3   7       61.35       59.83      2.58 o
   3   3   7      299.27      297.22      4.85 o
   4   3   7      806.18      805.88     12.71 o
   5   3   7       56.19       57.14      1.20 o
   6   3   7       13.77       14.96      0.58 o
   7   3   7       63.53       59.38      2.39 o
  -8   4   7       12.59       14.18      0.82 o
  -7   4   7       43.15       50.08      4.75 o
  -6   4   7      151.69      157.91      3.98 o
  -5   4   7        0.73        1.15      0.22 o
  -4   4   7        9.84       10.87      0.56 o
  -3   4   7      631.96      646.20     14.47 o
  -2   4   7      250.55      254.38      5.87 o
  -1   4   7      657.66      650.78     12.04 o
   0   4   7        0.37        0.82      0.57 o
   1   4   7        0.11        0.43      0.20 o
   2   4   7        0.27        0.21      0.20 o
   3   4   7       16.18       15.14      2.03 o
   4   4   7       28.39       30.03      1.14 o
   5   4   7       50.96       48.41      1.14 o
   6   4   7        3.85        2.81      0.35 o
  -8   5   7        0.47        0.14      1.17 o
  -7   5   7        2.56        0.92      0.49 o
  -6   5   7        3.14        3.96      0.42 o
  -5   5   7      134.67      127.68      5.06 o
  -4   5   7       73.18       82.99      3.80 o
  -3   5   7      973.90      943.91     20.93 o
  -2   5   7      858.18      831.29     18.53 o
  -1   5   7       43.94       34.89      0.91 o
   0   5   7      394.58      347.17     11.06 o
   1   5   7       98.26       86.41      2.75 o
   2   5   7       91.61       77.92      4.88 o
   3   5   7       19.88       17.07      2.14 o
   4   5   7       34.37       30.25      3.47 o
   5   5   7        1.56        2.50      0.33 o
   6   5   7        8.79        9.18      1.42 o
  -7   6   7        0.64        0.01      0.57 o
  -6   6   7      143.63      160.11      4.13 o
  -5   6   7      246.33      229.64      5.90 o
  -4   6   7       52.64       50.43      1.61 o
  -3   6   7      263.96      255.14      6.13 o
  -2   6   7     1470.59     1417.12     25.64 o
  -1   6   7      119.50      112.51      4.78 o
   0   6   7      246.40      216.02      6.22 o
   1   6   7      519.71      492.08      9.43 o
   2   6   7        3.01        3.00      1.02 o
   3   6   7        1.76        0.60      0.22 o
   4   6   7      107.51      111.95      2.64 o
   5   6   7       55.69       55.83      2.28 o
  -7   7   7       11.70       12.00      2.02 o
  -6   7   7       11.41       12.23      0.89 o
  -5   7   7      121.71      123.55      3.31 o
  -4   7   7       37.38       35.58      0.98 o
  -3   7   7      116.65      124.87      4.72 o
  -2   7   7       55.93       54.14      1.33 o
  -1   7   7        6.20        7.45      0.37 o
   0   7   7        3.27        2.19      0.31 o
   1   7   7        1.07        2.97      0.55 o
   2   7   7       65.81       59.09      1.32 o
   3   7   7        6.63        9.78      1.30 o
   4   7   7       58.69       60.44      1.90 o
  -5   8   7       16.34       16.61      0.85 o
  -4   8   7       13.17       10.85      0.65 o
  -3   8   7       18.11       18.12      0.92 o
  -2   8   7       95.44       86.47      3.09 o
  -1   8   7        0.93        1.35      0.43 o
   0   8   7       81.06       82.59      2.88 o
   1   8   7       12.10       13.39      0.76 o
   2   8   7        9.15        8.82      0.56 o
   3   8   7       21.29       28.59      1.74 o
  -4   9   7       52.81       57.55      3.16 o
  -3   9   7        2.29        2.19      0.43 o
  -2   9   7        2.11        1.39      0.53 o
  -1   9   7       61.24       70.41      2.50 o
   0   9   7       19.10       18.94      0.95 o
  -2 -10   8        6.14        6.24      0.65 o
  -1 -10   8      117.77      135.89      4.53 o
   0 -10   8       24.73       36.31      1.53 o
   1 -10   8        1.45        2.48      0.46 o
   2 -10   8        4.20        6.39      0.87 o
   3 -10   8      129.46      134.21      6.39 o
  -4  -9   8        0.38       -0.57      0.43 o
  -3  -9   8       11.92       12.87      0.81 o
  -2  -9   8        4.14        3.27      0.46 o
  -1  -9   8       38.12       37.74      1.56 o
   0  -9   8        3.74        3.91      0.45 o
   1  -9   8       11.64        8.97      0.54 o
   2  -9   8       36.30       36.90      1.24 o
   3  -9   8        0.09        0.32      0.39 o
   4  -9   8       43.49       42.65      3.80 o
  -5  -8   8        0.73        1.59      0.39 o
  -4  -8   8        0.21       -0.12      0.26 o
  -3  -8   8       38.79       42.67      1.48 o
  -2  -8   8      122.78      122.83      3.21 o
  -1  -8   8        6.87        4.71      1.08 o
   0  -8   8       59.89       53.88      3.69 o
   1  -8   8       13.54       14.92      1.08 o
   2  -8   8       48.11       59.47      2.03 o
   3  -8   8       12.00       12.10      0.57 o
   4  -8   8      120.10      127.79      3.99 o
   5  -8   8      185.38      185.77      6.04 o
  -6  -7   8       40.63       44.34      3.54 o
  -5  -7   8        4.55        4.79      0.30 o
  -4  -7   8       11.79       12.44      0.75 o
  -3  -7   8       67.01       71.12      1.71 o
  -2  -7   8      126.88      133.47      8.10 o
  -1  -7   8      141.68      136.45      6.86 o
   0  -7   8       46.99       47.60      1.34 o
   1  -7   8      340.33      331.97      7.81 o
   2  -7   8      150.80      160.62      3.20 o
   3  -7   8      280.43      278.62      5.39 o
   4  -7   8      425.04      436.58     10.21 o
   5  -7   8       21.41       19.69      0.88 o
   6  -7   8       13.73       15.52      0.78 o
  -7  -6   8       18.30       15.66      0.82 o
  -6  -6   8        8.59        8.81      0.99 o
  -5  -6   8       44.74       46.87      1.17 o
  -4  -6   8       59.30       57.01      1.33 o
  -3  -6   8        4.71        4.79      0.65 o
  -2  -6   8       13.76       15.54      0.73 o
  -1  -6   8        8.52        7.27      0.14 o
   0  -6   8      136.55      127.36      2.29 o
   1  -6   8       23.04       18.22      0.41 o
   2  -6   8       10.19       10.99      0.27 o
   3  -6   8        2.81        3.71      0.16 o
   4  -6   8       68.39       72.77      4.80 o
   5  -6   8      247.50      240.46      5.89 o
   6  -6   8       10.21       12.13      0.69 o
   7  -6   8        6.63        7.05      0.48 o
  -7  -5   8       53.56       45.98      2.73 o
  -6  -5   8      118.85      117.89      6.79 o
  -5  -5   8      231.07      243.17     11.84 o
  -4  -5   8      258.55      259.80      4.59 o
  -3  -5   8      481.43      444.50      6.42 o
  -2  -5   8      596.28      582.31     14.89 o
  -1  -5   8      357.76      370.84      5.74 o
   0  -5   8        2.01        0.74      0.30 o
   1  -5   8      839.46      779.80      9.95 o
   2  -5   8      269.77      271.28      3.58 o
   3  -5   8        5.64        7.84      0.66 o
   4  -5   8       15.51       16.41      1.32 o
   5  -5   8      141.60      146.04      3.07 o
   6  -5   8        7.55        8.51      0.45 o
   7  -5   8      109.58      105.54      3.62 o
  -8  -4   8       37.87       35.66      1.50 o
  -7  -4   8       99.93       96.96      8.03 o
  -6  -4   8      100.28      102.28      1.91 o
  -5  -4   8      184.05      182.38      5.61 o
  -4  -4   8      646.87      641.08      9.87 o
  -3  -4   8       92.02      105.11      1.86 o
  -2  -4   8     1181.08     1134.12     14.78 o
  -1  -4   8     1809.30     1725.75     20.17 o
   0  -4   8        0.10       -0.01      0.14 o
   1  -4   8       59.55       53.68      1.20 o
   2  -4   8      169.69      159.79      2.39 o
   3  -4   8      325.36      321.76      4.71 o
   4  -4   8        5.51        5.43      0.66 o
   5  -4   8      352.26      345.03      6.62 o
   6  -4   8       90.06       82.85      2.98 o
   7  -4   8       16.03       13.05      0.57 o
  -8  -3   8       16.78       17.91      1.73 o
  -7  -3   8       37.53       32.94      0.92 o
  -6  -3   8        8.71        6.47      0.54 o
  -5  -3   8      136.31      128.05      4.23 o
  -4  -3   8        0.04        0.24      0.23 o
  -3  -3   8      136.22      139.45      3.90 o
  -2  -3   8      402.58      390.58      4.71 o
  -1  -3   8        5.59        5.55      0.27 o
   0  -3   8      160.38      162.20      2.44 o
   1  -3   8      369.01      363.90      5.27 o
   2  -3   8        8.97        7.36      0.53 o
   3  -3   8        2.63        4.49      0.15 o
   4  -3   8       31.98       25.85      0.62 o
   5  -3   8       39.95       40.73      1.02 o
   6  -3   8      228.31      221.22      4.41 o
   7  -3   8       17.71       16.98      1.32 o
   8  -3   8       29.83       31.26      1.43 o
  -9  -2   8       31.40       30.61      1.35 o
  -8  -2   8       13.38       17.90      2.17 o
  -7  -2   8        0.21        0.84      1.14 o
  -6  -2   8        0.66        0.35      0.13 o
  -5  -2   8       48.32       41.46      2.49 o
  -4  -2   8        3.17        3.07      0.19 o
  -3  -2   8      670.63      687.60     45.50 o
  -2  -2   8      371.31      363.90      4.76 o
  -1  -2   8       42.08       43.58      0.60 o
   0  -2   8       14.59       16.27      0.32 o
   1  -2   8      120.33      111.16      5.34 o
   2  -2   8      134.27      130.53      6.99 o
   3  -2   8        3.19        3.01      0.23 o
   4  -2   8      169.27      165.10      2.83 o
   5  -2   8      151.09      152.85      3.04 o
   6  -2   8       38.99       39.91      2.90 o
   7  -2   8        0.61        2.42      1.09 o
   8  -2   8        0.57        0.59      0.36 o
  -9  -1   8        0.59        0.06      0.29 o
  -8  -1   8       60.00       56.66      3.20 o
  -7  -1   8       47.23       45.45      1.23 o
  -6  -1   8       48.02       46.58      3.13 o
  -5  -1   8        3.01        1.54      0.69 o
  -4  -1   8      315.55      316.40      8.39 o
  -3  -1   8       76.66       83.47      1.86 o
  -2  -1   8      124.89      120.11      3.72 o
  -1  -1   8      935.18      939.42     13.12 o
   0  -1   8       10.09        6.93      0.18 o
   1  -1   8      155.82      164.38      3.13 o
   2  -1   8       14.93       15.96      0.69 o
   3  -1   8       75.81       84.86      3.70 o
   4  -1   8      184.98      175.44      3.97 o
   5  -1   8       52.74       46.14      1.12 o
   6  -1   8       74.32       73.48      1.73 o
   7  -1   8       32.00       32.31      1.11 o
  -9   0   8        3.69        6.22      0.58 o
  -8   0   8       28.66       29.52      1.00 o
  -7   0   8       46.55       42.06      1.49 o
  -6   0   8        0.96        0.99      0.77 o
  -5   0   8       44.72       45.22      1.78 o
  -4   0   8       18.28       19.37      0.73 o
  -3   0   8      131.23      130.38      6.38 o
  -2   0   8       76.36       81.33      1.46 o
  -1   0   8        6.62        6.11      0.48 o
   0   0   8      243.86      227.18     15.11 o
   1   0   8      423.40      454.47      7.22 o
   2   0   8       63.69       61.72      1.12 o
   3   0   8      606.34      648.32     10.18 o
   4   0   8      291.83      300.48      5.66 o
   5   0   8       75.08       78.66      6.52 o
   6   0   8       45.94       48.81      3.28 o
   7   0   8       10.07        7.58      1.63 o
  -9   1   8       66.78       83.66      2.93 o
  -8   1   8       66.42       62.69      2.00 o
  -7   1   8       80.16       67.83      4.73 o
  -6   1   8        3.03        2.65      0.35 o
  -5   1   8       44.17       45.98      2.33 o
  -4   1   8       17.26       17.39      1.51 o
  -3   1   8       73.85       77.52      5.55 o
  -2   1   8      346.19      344.07     11.51 o
  -1   1   8      377.39      415.22      9.32 o
   0   1   8        5.49        8.75      0.65 o
   1   1   8      367.71      394.97     14.03 o
   2   1   8       32.59       28.13      0.58 o
   3   1   8      146.81      138.60      2.33 o
   4   1   8       69.83       70.64      1.32 o
   5   1   8       55.09       53.44      2.07 o
   6   1   8       22.57       21.33      2.40 o
   7   1   8       17.25       15.18      1.08 o
  -9   2   8       53.00       48.15      2.42 o
  -8   2   8       51.49       44.60      5.56 o
  -7   2   8        8.67        6.22      0.52 o
  -6   2   8       51.30       56.20      2.65 o
  -5   2   8      272.20      258.54      6.07 o
  -4   2   8        0.10        1.90      1.21 o
  -3   2   8      141.50      150.04      3.56 o
  -2   2   8      666.63      663.18     12.15 o
  -1   2   8     1015.83      975.45     21.68 o
   0   2   8       13.15       14.79      0.73 o
   1   2   8       95.79       97.18      5.22 o
   2   2   8      199.56      196.41      3.75 o
   3   2   8      302.37      297.04     10.47 o
   4   2   8      428.60      458.76      7.33 o
   5   2   8      283.35      279.73      6.68 o
   6   2   8       51.75       55.30      3.81 o
   7   2   8       19.04       20.39      1.24 o
  -9   3   8       11.29       13.99      1.15 o
  -8   3   8        0.04        0.29      0.49 o
  -7   3   8        1.22        0.78      0.49 o
  -6   3   8       13.68       15.13      1.90 o
  -5   3   8        0.02        0.73      0.67 o
  -4   3   8      258.36      250.02      5.92 o
  -3   3   8       62.63       68.62      1.94 o
  -2   3   8     1844.82     2150.88     47.02 o
  -1   3   8       93.91      107.59      2.69 o
   0   3   8       35.57       39.37      1.14 o
   1   3   8       41.49       38.64      0.93 o
   2   3   8      156.82      144.79      3.94 o
   3   3   8       13.04       12.14      0.74 o
   4   3   8      154.37      157.75      2.73 o
   5   3   8       42.67       41.57      1.38 o
   6   3   8      170.37      183.37      7.65 o
  -8   4   8        0.32       -0.32      0.33 o
  -7   4   8        2.22        2.97      1.02 o
  -6   4   8        9.83       12.85      1.85 o
  -5   4   8      260.25      272.25      8.96 o
  -4   4   8      160.92      152.43      3.75 o
  -3   4   8      510.97      510.48     11.63 o
  -2   4   8        3.15        3.10      0.34 o
  -1   4   8      135.72      143.96      3.49 o
   0   4   8      171.20      173.49      3.39 o
   1   4   8        6.37        3.00      0.93 o
   2   4   8      238.32      234.83      4.54 o
   3   4   8       17.06       18.80      2.55 o
   4   4   8        6.99        9.24      0.76 o
   5   4   8        0.49        0.24      0.26 o
   6   4   8        0.00        1.15      1.65 o
  -8   5   8      132.29      130.34      4.60 o
  -7   5   8        1.56        1.61      0.70 o
  -6   5   8        0.06        2.52      0.53 o
  -5   5   8       13.83       11.22      2.55 o
  -4   5   8        0.07        1.16      0.32 o
  -3   5   8      177.89      174.95      4.32 o
  -2   5   8        1.09       -0.24      0.28 o
  -1   5   8      536.59      568.43     20.29 o
   0   5   8      305.29      306.10      5.91 o
   1   5   8      206.54      168.57      4.38 o
   2   5   8      254.30      239.05      4.79 o
   3   5   8        6.63        3.29      0.33 o
   4   5   8       12.27       16.84      0.55 o
   5   5   8       27.89       22.64      1.98 o
  -7   6   8       67.52       62.57      2.79 o
  -6   6   8       24.20       25.75      1.14 o
  -5   6   8       55.20       61.46      1.78 o
  -4   6   8      156.78      162.49      5.82 o
  -3   6   8       23.76       24.87      0.89 o
  -2   6   8      276.32      257.41      5.02 o
  -1   6   8      363.12      322.10     12.42 o
   0   6   8       13.98       13.52      1.51 o
   1   6   8        3.57        1.41      0.25 o
   2   6   8      130.55      121.17      2.63 o
   3   6   8      124.50      126.35      4.22 o
   4   6   8       17.45       13.93      0.57 o
  -6   7   8       11.42       13.81      0.83 o
  -5   7   8       19.45       15.66      2.67 o
  -4   7   8        1.01        0.26      0.25 o
  -3   7   8        2.96        3.81      0.54 o
  -2   7   8        9.79        9.88      1.29 o
  -1   7   8       32.35       26.68      2.44 o
   0   7   8      140.90      130.94      2.75 o
   1   7   8       36.78       40.52      1.19 o
   2   7   8       13.57       17.66      0.73 o
   3   7   8       83.31       89.20      2.62 o
  -5   8   8       16.98       17.36      1.06 o
  -4   8   8      123.31      114.26      3.87 o
  -3   8   8       32.66       31.11      1.41 o
  -2   8   8       63.78       65.78      2.35 o
  -1   8   8        2.14        5.30      0.50 o
   0   8   8        4.79        4.09      0.51 o
   1   8   8        9.55       11.63      0.71 o
   2   8   8       34.51       45.61      1.48 o
  -1 -10   9        0.04        0.90      0.47 o
   0 -10   9       16.37       16.39      0.88 o
   1 -10   9       13.05       11.69      1.30 o
   2 -10   9        4.27        1.76      0.61 o
  -3  -9   9       42.69       39.14      1.64 o
  -2  -9   9       36.49       42.79      1.78 o
  -1  -9   9      124.53      120.73      4.17 o
   0  -9   9       10.22       11.66      1.28 o
   1  -9   9       29.77       28.03      1.01 o
   2  -9   9       59.66       67.71      3.50 o
   3  -9   9       39.44       43.92      2.52 o
   4  -9   9       37.29       40.39      2.36 o
  -4  -8   9       29.63       32.59      1.39 o
  -3  -8   9        9.89        7.29      0.56 o
  -2  -8   9        5.85        4.67      0.40 o
  -1  -8   9      129.34      146.78      6.63 o
   0  -8   9      200.42      218.40      5.48 o
   1  -8   9        2.59        1.83      0.90 o
   2  -8   9      177.59      181.22      4.51 o
   3  -8   9      309.55      324.47     11.57 o
   4  -8   9        0.19        0.61      0.25 o
   5  -8   9       73.96       78.05      2.80 o
  -6  -7   9        4.57        4.90      1.32 o
  -5  -7   9        0.07       -0.34      0.22 o
  -4  -7   9       60.38       62.72      1.45 o
  -3  -7   9        0.58        0.15      0.10 o
  -2  -7   9      147.98      149.06      7.35 o
  -1  -7   9      120.58      128.57      3.30 o
   0  -7   9        0.94        1.88      0.39 o
   1  -7   9       10.66       12.02      0.54 o
   2  -7   9       63.49       60.76      1.37 o
   3  -7   9       38.06       38.57      1.12 o
   4  -7   9       18.85       19.21      0.79 o
   5  -7   9      118.61      116.50      3.91 o
   6  -7   9       83.58       78.13      2.88 o
  -7  -6   9       11.32       10.25      2.03 o
  -6  -6   9        7.33        6.82      0.51 o
  -5  -6   9        6.75        6.60      0.51 o
  -4  -6   9       16.49       12.74      1.23 o
  -3  -6   9        2.09        1.94      0.23 o
  -2  -6   9        5.39        3.44      0.34 o
  -1  -6   9      185.89      195.51      2.59 o
   0  -6   9        7.22        5.59      0.41 o
   1  -6   9       40.59       35.08      0.63 o
   2  -6   9        0.38        0.94      0.14 o
   3  -6   9       60.97       58.08      1.14 o
   4  -6   9        2.91        4.93      0.40 o
   5  -6   9       74.39       83.33      2.31 o
   6  -6   9       81.72       71.56      2.60 o
  -7  -5   9       65.13       66.53      2.80 o
  -6  -5   9       42.12       41.91      4.24 o
  -5  -5   9       15.23       15.14      0.44 o
  -4  -5   9      197.11      200.78      3.40 o
  -3  -5   9      660.03      639.40     11.12 o
  -2  -5   9       90.52       98.72      3.58 o
  -1  -5   9     1307.83     1277.39     17.70 o
   0  -5   9      496.83      508.44      6.56 o
   1  -5   9      360.90      346.18      5.05 o
   2  -5   9      576.59      575.57      7.52 o
   3  -5   9      129.69      116.93      2.04 o
   4  -5   9       32.26       30.48      1.54 o
   5  -5   9       13.14       13.08      0.83 o
   6  -5   9       14.98       13.46      0.73 o
   7  -5   9        0.96        0.79      0.31 o
  -8  -4   9       19.38       14.50      3.20 o
  -7  -4   9       97.77      100.46      4.39 o
  -6  -4   9      165.81      164.39      4.89 o
  -5  -4   9      201.05      190.55      3.36 o
  -4  -4   9      192.18      201.65      2.99 o
  -3  -4   9      934.31      960.19     13.40 o
  -2  -4   9      242.76      253.60      5.50 o
  -1  -4   9      590.45      551.41      7.15 o
   0  -4   9      403.00      391.25      5.59 o
   1  -4   9       32.47       31.09      0.63 o
   2  -4   9      426.45      403.07      5.89 o
   3  -4   9      245.22      240.28      3.58 o
   4  -4   9       10.27        9.57      0.41 o
   5  -4   9      143.83      133.14      3.79 o
   6  -4   9       99.16      115.15      2.42 o
   7  -4   9       55.97       51.63      1.67 o
  -8  -3   9        0.83        0.17      0.53 o
  -7  -3   9       35.92       29.02      0.86 o
  -6  -3   9        0.02        0.09      0.15 o
  -5  -3   9      183.24      166.16      3.62 o
  -4  -3   9       30.59       29.57      0.89 o
  -3  -3   9       19.77       16.84      0.56 o
  -2  -3   9       54.89       58.11      3.13 o
  -1  -3   9      191.93      192.12      4.10 o
   0  -3   9      224.08      198.55      3.70 o
   1  -3   9      530.15      525.29      8.40 o
   2  -3   9      211.02      207.74      3.10 o
   3  -3   9        3.67        2.94      0.24 o
   4  -3   9       36.98       37.38      0.92 o
   5  -3   9       65.12       65.29      1.96 o
   6  -3   9        0.15        0.12      0.25 o
   7  -3   9        2.99        2.50      0.59 o
  -8  -2   9       29.79       26.25      1.10 o
  -7  -2   9        8.83       12.51      0.83 o
  -6  -2   9        0.23        0.24      0.47 o
  -5  -2   9       66.29       67.40      2.53 o
  -4  -2   9        1.83        1.31      0.48 o
  -3  -2   9       31.05       33.15      0.64 o
  -2  -2   9      254.22      271.14      4.78 o
  -1  -2   9     1654.19     1656.78     60.02 o
   0  -2   9        7.79        6.75      0.97 o
   1  -2   9       19.97       21.21      1.01 o
   2  -2   9      290.77      296.32      5.50 o
   3  -2   9      186.88      173.05      2.59 o
   4  -2   9        7.74        5.84      0.33 o
   5  -2   9      154.67      164.49      3.33 o
   6  -2   9      102.10      105.86      5.72 o
   7  -2   9        0.34        0.22      0.32 o
  -9  -1   9       45.58       39.31      2.33 o
  -8  -1   9        9.15        7.04      2.38 o
  -7  -1   9       98.00      113.14      2.68 o
  -6  -1   9        2.12        2.62      0.59 o
  -5  -1   9       96.64       98.54      3.73 o
  -4  -1   9        7.32        8.90      0.99 o
  -3  -1   9        0.55        0.81      0.38 o
  -2  -1   9        0.05        0.59      0.14 o
  -1  -1   9      127.39      123.63      2.41 o
   0  -1   9      409.54      412.74     15.35 o
   1  -1   9        0.18        0.24      0.49 o
   2  -1   9      177.30      167.30      4.94 o
   3  -1   9        0.13        0.29      0.10 o
   4  -1   9      159.59      165.23      4.07 o
   5  -1   9       22.06       21.67      2.43 o
   6  -1   9        0.41        0.47      0.29 o
   7  -1   9       21.87       20.82      0.88 o
  -9   0   9       36.39       38.51      4.92 o
  -8   0   9       41.70       42.12      1.41 o
  -7   0   9       63.61       66.69      1.57 o
  -6   0   9        0.45        1.22      0.17 o
  -5   0   9       32.81       41.24      1.02 o
  -4   0   9      163.92      175.13      3.43 o
  -3   0   9        2.04        2.49      0.59 o
  -2   0   9      275.33      270.23      5.83 o
  -1   0   9        2.97        5.44      0.23 o
   0   0   9       46.77       50.26      2.70 o
   1   0   9       70.26       57.65      1.08 o
   2   0   9       75.43       70.49      1.75 o
   3   0   9        7.58        7.20      0.67 o
   4   0   9       20.19       21.96      0.60 o
   5   0   9      429.42      431.55      8.27 o
   6   0   9        1.55        0.69      0.33 o
   7   0   9       56.99       57.57      1.85 o
  -9   1   9        0.29        5.10      0.98 o
  -8   1   9       67.74       77.30      4.46 o
  -7   1   9      416.71      421.23     10.11 o
  -6   1   9       34.14       32.03      1.18 o
  -5   1   9      228.70      255.03     10.41 o
  -4   1   9      414.27      492.47     11.00 o
  -3   1   9        4.75        6.26      0.64 o
  -2   1   9        0.27        1.37      0.56 o
  -1   1   9      220.56      214.42      4.12 o
   0   1   9       27.54       30.53      0.85 o
   1   1   9       82.02       77.54      2.00 o
   2   1   9       63.67       64.25      2.03 o
   3   1   9      149.35      143.18      2.41 o
   4   1   9        1.94        2.59      0.25 o
   5   1   9       44.68       43.05      4.13 o
   6   1   9       27.20       22.56      4.24 o
   7   1   9       14.32       15.97      1.54 o
  -8   2   9       36.83       39.13      1.78 o
  -7   2   9      171.55      173.43      4.42 o
  -6   2   9       75.38       75.66      3.90 o
  -5   2   9       62.52       56.81      4.23 o
  -4   2   9      104.81      112.08      3.54 o
  -3   2   9     1622.71     1824.51     39.89 o
  -2   2   9      168.39      168.95      4.25 o
  -1   2   9     1633.87     1617.36     35.38 o
   0   2   9      490.39      492.28     11.14 o
   1   2   9      156.88      163.59      5.21 o
   2   2   9     1771.74     1761.32     38.78 o
   3   2   9        5.71        5.20      0.43 o
   4   2   9        1.17        0.43      0.16 o
   5   2   9       55.88       51.02      2.81 o
   6   2   9       62.58       57.21      3.53 o
  -8   3   9        9.60       13.66      0.85 o
  -7   3   9        8.21        7.69      0.92 o
  -6   3   9      122.46      126.62      3.31 o
  -5   3   9       14.22       15.11      1.47 o
  -4   3   9      112.41      102.01      2.61 o
  -3   3   9      103.82      104.04      3.83 o
  -2   3   9       10.67        6.81      0.49 o
  -1   3   9      362.74      367.27      8.33 o
   0   3   9      169.12      199.94      4.79 o
   1   3   9       23.04       19.46      1.03 o
   2   3   9       73.52       69.32      1.50 o
   3   3   9       68.94       74.73      1.38 o
   4   3   9       14.55       14.47      0.98 o
   5   3   9        8.41        8.44      0.83 o
   6   3   9        4.77        4.58      0.65 o
  -8   4   9        3.64        4.43      0.64 o
  -7   4   9        0.13       -0.07      0.40 o
  -6   4   9        4.72        9.50      0.75 o
  -5   4   9        0.21        1.38      0.34 o
  -4   4   9        0.10       -0.58      0.39 o
  -3   4   9       58.14       69.18      2.37 o
  -2   4   9      608.63      692.18     15.48 o
  -1   4   9      330.43      319.79      7.55 o
   0   4   9       55.68       53.43      1.80 o
   1   4   9      259.38      254.30      4.94 o
   2   4   9       13.14       10.39      0.60 o
   3   4   9        3.46        2.42      0.75 o
   4   4   9       57.41       59.73      1.29 o
   5   4   9       10.36        9.75      0.67 o
  -7   5   9       51.08       44.92      1.94 o
  -6   5   9       30.74       31.57      1.19 o
  -5   5   9       15.12       12.25      0.65 o
  -4   5   9      149.30      140.21      3.67 o
  -3   5   9       87.53       89.04      5.85 o
  -2   5   9       49.18       51.39      1.49 o
  -1   5   9      130.92      121.69      2.55 o
   0   5   9       13.12       10.96      0.49 o
   1   5   9        0.18        0.72      0.22 o
   2   5   9       48.82       53.78      1.34 o
   3   5   9       17.28       14.37      0.47 o
   4   5   9       37.12       36.47      2.48 o
   5   5   9       38.70       41.97      1.62 o
  -7   6   9      281.43      263.69      8.78 o
  -6   6   9       36.84       32.78      1.35 o
  -5   6   9       17.40       16.16      1.59 o
  -4   6   9      136.62      124.40      3.46 o
  -3   6   9      176.83      150.03     12.00 o
  -2   6   9        6.75       10.25      1.01 o
  -1   6   9        4.29        2.25      0.32 o
   0   6   9       56.12       39.03      1.07 o
   1   6   9       28.00       27.78      1.01 o
   2   6   9       24.54       19.32      1.00 o
   3   6   9        8.81        8.17      1.21 o
   4   6   9      147.44      162.16      3.87 o
  -6   7   9       90.61       81.58      3.27 o
  -5   7   9       88.29       88.67      3.04 o
  -4   7   9       46.01       49.29      1.54 o
  -3   7   9        0.02        0.51      0.76 o
  -2   7   9       35.56       38.51      1.10 o
  -1   7   9       63.83       72.91      3.07 o
   0   7   9        0.02        0.70      0.30 o
   1   7   9        0.31        0.02      0.39 o
   2   7   9       13.94       18.01      0.66 o
  -4   8   9       73.15       75.91      2.76 o
  -3   8   9        0.44        2.97      0.50 o
  -2   8   9      134.25      136.42      4.54 o
  -1   8   9       85.51       94.41      3.43 o
   0   8   9       40.00       44.46      1.87 o
   1   8   9       15.57       14.47      0.83 o
  -3  -9  10        0.02       -0.20      0.37 o
  -2  -9  10       18.72       15.38      0.89 o
  -1  -9  10       49.10       44.13      5.38 o
   0  -9  10       66.98       72.22      2.64 o
   1  -9  10       28.26       26.69      1.78 o
   3  -9  10      122.74      127.38      6.02 o
  -4  -8  10        0.06        0.82      0.33 o
  -3  -8  10       88.75       95.21      3.18 o
  -2  -8  10       42.71       43.89      1.65 o
  -1  -8  10        6.75        5.24      1.04 o
   0  -8  10       71.49       73.17      2.19 o
   1  -8  10       75.54       81.88      2.29 o
   2  -8  10        2.42        2.59      0.65 o
   3  -8  10      104.08      116.89      5.67 o
   4  -8  10      118.05      114.65      5.42 o
  -5  -7  10       17.30       15.88      0.83 o
  -4  -7  10       19.57       19.99      2.56 o
  -3  -7  10        2.75        1.98      0.39 o
  -2  -7  10       52.80       57.14      1.62 o
  -1  -7  10       31.95       26.03      0.96 o
   0  -7  10      138.74      147.02      3.72 o
   1  -7  10       27.32       20.34      1.11 o
   2  -7  10       72.88       69.50      1.96 o
   3  -7  10       34.18       35.87      1.14 o
   4  -7  10        0.07        0.20      0.20 o
   5  -7  10       12.24       12.01      0.66 o
  -6  -6  10        3.06        4.29      0.76 o
  -5  -6  10       50.03       51.57      1.48 o
  -4  -6  10       13.09       11.63      1.86 o
  -3  -6  10       90.46       95.81      4.65 o
  -2  -6  10       58.27       45.84      3.34 o
  -1  -6  10      173.97      175.69      5.01 o
   0  -6  10        4.64        6.92      0.22 o
   1  -6  10       69.12       68.47      1.68 o
   2  -6  10      119.62      118.26      4.25 o
   3  -6  10       23.04       26.18      0.88 o
   4  -6  10        5.71        5.81      0.42 o
   5  -6  10        3.41        3.47      0.39 o
   6  -6  10       19.72       17.81      0.88 o
  -7  -5  10       50.21       56.01      2.23 o
  -6  -5  10       98.46       95.10      2.61 o
  -5  -5  10        8.00        7.20      0.43 o
  -4  -5  10        4.56        6.37      0.36 o
  -3  -5  10      224.37      247.70     11.37 o
  -2  -5  10      123.24      120.16      1.90 o
  -1  -5  10       70.11       65.02      1.07 o
   0  -5  10       74.91       76.77      2.06 o
   1  -5  10      176.66      171.56      2.59 o
   2  -5  10        0.56        0.27      0.31 o
   3  -5  10      195.43      203.93      4.04 o
   4  -5  10       26.77       27.12      2.05 o
   5  -5  10       43.71       45.07      1.46 o
   6  -5  10        2.36        1.33      0.30 o
  -7  -4  10        6.88        5.78      0.52 o
  -6  -4  10        0.08        0.57      0.22 o
  -5  -4  10       97.58      101.34      1.93 o
  -4  -4  10       24.82       23.57      1.20 o
  -3  -4  10      159.31      160.72      5.53 o
  -2  -4  10      273.64      280.94     10.99 o
  -1  -4  10      426.11      426.31     20.95 o
   0  -4  10      439.88      432.67     10.00 o
   1  -4  10      399.29      395.16      5.75 o
   2  -4  10       28.37       27.23      0.56 o
   3  -4  10      194.69      177.91      5.58 o
   4  -4  10      390.67      402.08     11.39 o
   5  -4  10        0.17        0.22      0.24 o
   6  -4  10      128.23      140.08      5.28 o
   7  -4  10       21.49       22.13      1.11 o
  -8  -3  10       21.97       22.55      4.28 o
  -7  -3  10       40.52       41.55      1.29 o
  -6  -3  10        5.58        6.34      0.41 o
  -5  -3  10      120.76      121.01      2.22 o
  -4  -3  10      106.75      104.95      2.09 o
  -3  -3  10        0.83        0.31      0.19 o
  -2  -3  10      433.19      445.15      5.90 o
  -1  -3  10       72.21       74.65      1.08 o
   0  -3  10       57.46       58.37      2.06 o
   1  -3  10       31.48       33.39      0.69 o
   2  -3  10       89.11       77.53      1.40 o
   3  -3  10      318.98      311.81      4.59 o
   4  -3  10      225.93      223.48      3.86 o
   5  -3  10      139.13      137.25      2.92 o
   6  -3  10       14.21       15.02      1.19 o
   7  -3  10       77.04       78.60      2.59 o
  -8  -2  10       25.04       33.21      2.53 o
  -7  -2  10      269.49      260.16      5.42 o
  -6  -2  10        1.76        2.07      0.36 o
  -5  -2  10        0.10        0.24      0.21 o
  -4  -2  10       35.49       35.60      2.26 o
  -3  -2  10       30.77       28.32      1.21 o
  -2  -2  10       36.77       37.08      1.34 o
  -1  -2  10      198.22      197.79      3.32 o
   0  -2  10       16.97       14.69      1.27 o
   1  -2  10      495.43      483.51     36.08 o
   2  -2  10       11.32        9.19      0.38 o
   3  -2  10      465.03      469.90      7.56 o
   4  -2  10       66.30       61.90      1.38 o
   5  -2  10        1.38        1.92      1.37 o
   6  -2  10       60.20       64.59      1.90 o
   7  -2  10        2.25        3.29      0.61 o
  -8  -1  10       45.04       52.03      1.74 o
  -7  -1  10        1.76        3.32      1.89 o
  -6  -1  10       17.12       17.27      0.55 o
  -5  -1  10       76.06       81.32      3.34 o
  -4  -1  10       12.35       14.96      0.54 o
  -3  -1  10      161.28      165.17      2.80 o
  -2  -1  10       89.05       82.97      1.55 o
  -1  -1  10       39.29       41.44      0.82 o
   0  -1  10       10.22       10.89      0.41 o
   1  -1  10       97.16       90.85      1.59 o
   2  -1  10      219.00      222.36      7.69 o
   3  -1  10        2.04        1.58      0.88 o
   4  -1  10      231.57      224.62      6.44 o
   5  -1  10       35.21       35.99      1.62 o
   6  -1  10      186.01      199.38     18.51 o
   7  -1  10       15.96       12.53      1.81 o
  -8   0  10      127.23      125.47      3.52 o
  -7   0  10       40.49       35.74      1.13 o
  -6   0  10       69.53       68.54      1.95 o
  -5   0  10      202.50      204.92      5.04 o
  -4   0  10        0.36        0.87      0.79 o
  -3   0  10       61.76       78.65      2.04 o
  -2   0  10       39.21       35.74      0.86 o
  -1   0  10      641.79      618.85     11.41 o
   0   0  10      146.23      158.01      3.18 o
   1   0  10        7.92        4.81      0.42 o
   2   0  10      300.90      302.17      4.81 o
   3   0  10      301.81      292.80      5.47 o
   4   0  10        0.27       -0.18      0.45 o
   5   0  10        6.12        6.96      0.83 o
   6   0  10       17.27       19.43      1.00 o
   7   0  10       23.89       25.74      1.74 o
  -8   1  10        4.60        5.17      0.62 o
  -7   1  10       22.80       29.07      3.31 o
  -6   1  10        0.33        0.49      0.45 o
  -5   1  10       26.02       24.25      0.91 o
  -4   1  10        0.31        0.53      0.30 o
  -3   1  10      134.71      145.64      3.77 o
  -2   1  10      385.11      388.90      7.70 o
  -1   1  10      164.14      150.90      3.04 o
   0   1  10      312.65      314.96      5.97 o
   1   1  10       31.98       32.04      1.15 o
   2   1  10      799.33      791.97     12.42 o
   3   1  10      328.93      322.26      5.36 o
   4   1  10       80.08       73.07      1.94 o
   5   1  10       58.38       60.03      4.86 o
   6   1  10       38.34       31.40      1.73 o
  -8   2  10        2.66        3.83      0.48 o
  -6   2  10      218.14      224.24      5.60 o
  -5   2  10      367.09      365.28      8.56 o
  -4   2  10      756.40      786.16     17.85 o
  -3   2  10      917.21      878.51     19.62 o
  -2   2  10      940.43      956.02     21.36 o
  -1   2  10       28.48       27.72      1.60 o
   0   2  10     1678.96     1800.48     39.62 o
   1   2  10      609.31      622.08     14.12 o
   2   2  10       28.18       19.37      2.24 o
   3   2  10     1023.93     1027.35     16.30 o
   4   2  10      418.61      421.13      7.09 o
   5   2  10        0.01        0.08      0.93 o
   6   2  10      126.17      145.79      4.79 o
  -8   3  10        1.36        1.08      1.68 o
  -7   3  10        1.47        1.25      0.52 o
  -6   3  10       22.46       21.62      0.94 o
  -5   3  10       94.21       93.67      2.48 o
  -4   3  10      277.40      274.04      6.57 o
  -3   3  10      440.35      421.79      9.65 o
  -2   3  10     1058.59     1177.57     25.90 o
  -1   3  10        3.01        1.37      0.80 o
   0   3  10      140.59      122.95      6.83 o
   1   3  10       71.77       73.98      1.95 o
   2   3  10        0.91        2.29      0.54 o
   3   3  10        0.63        0.64      0.18 o
   4   3  10      158.00      155.25      9.12 o
   5   3  10       41.07       39.57      4.50 o
  -7   4  10        6.36        6.90      0.58 o
  -6   4  10       14.36       11.21      0.64 o
  -5   4  10       19.08       21.80      3.41 o
  -4   4  10        4.68        5.14      1.41 o
  -3   4  10       27.52       29.93      1.03 o
  -2   4  10      237.08      248.65      5.95 o
  -1   4  10       29.03       32.79      1.10 o
   0   4  10       84.61       73.19      3.04 o
   1   4  10        7.03        8.78      0.60 o
   2   4  10       96.34       99.54      2.18 o
   3   4  10       15.61       19.81      3.01 o
   4   4  10       60.94       68.34      2.07 o
  -7   5  10       35.17       30.90      3.75 o
  -6   5  10       61.05       67.87      3.10 o
  -5   5  10       30.54       35.13      1.29 o
  -4   5  10       11.64       13.21      0.74 o
  -3   5  10      131.25      121.63      3.14 o
  -2   5  10       76.76       74.33      5.27 o
  -1   5  10       24.55       17.59      0.64 o
   0   5  10       14.22       16.10      0.60 o
   1   5  10       36.70       30.21      0.87 o
   2   5  10       21.49       20.11      1.26 o
   3   5  10       30.40       32.34      1.91 o
   4   5  10       49.64       56.04      2.47 o
  -6   6  10       88.12       92.14      3.28 o
  -5   6  10      182.23      174.75      8.19 o
  -4   6  10       88.36       92.48      6.61 o
  -3   6  10      109.24      116.18      3.00 o
  -2   6  10      244.67      247.20      9.38 o
  -1   6  10        6.87        5.31      0.86 o
   0   6  10       97.70      107.69      5.59 o
   1   6  10       34.01       38.79      2.16 o
   2   6  10        4.54        2.94      0.29 o
   3   6  10       18.84       16.75      1.79 o
  -5   7  10        0.26        0.29      0.56 o
  -4   7  10       15.85       18.03      2.90 o
  -3   7  10      140.91      153.16      4.08 o
  -2   7  10      108.96      104.18      3.00 o
  -1   7  10        0.19       -0.02      0.99 o
   0   7  10       64.24       61.70      3.38 o
   1   7  10       19.93       16.69      0.72 o
   2   7  10        0.00        1.97      0.35 o
  -2   8  10      107.99      101.67      5.47 o
  -2  -9  11       77.84       77.81      2.87 o
  -1  -9  11       15.64       16.18      0.82 o
   0  -9  11        9.07        8.12      0.85 o
   1  -9  11       67.87       74.10      3.97 o
   2  -9  11       52.84       45.73      2.57 o
  -4  -8  11        0.09        0.41      0.39 o
  -3  -8  11       25.19       28.60      1.10 o
  -2  -8  11       47.19       51.08      3.16 o
  -1  -8  11      278.61      277.91      8.80 o
   0  -8  11        0.70        0.58      0.25 o
   1  -8  11      170.25      180.99      8.03 o
   2  -8  11       61.47       70.87      3.58 o
   3  -8  11        2.28        3.78      0.76 o
   4  -8  11       22.22       24.85      1.71 o
  -5  -7  11        7.26        6.16      0.58 o
  -4  -7  11        3.03        2.54      0.27 o
  -3  -7  11      114.75      104.78      2.52 o
  -2  -7  11       47.10       47.60      6.38 o
  -1  -7  11        9.26        7.78      1.22 o
   0  -7  11      108.79      107.46      2.27 o
   1  -7  11        2.72        1.93      0.19 o
   2  -7  11       26.63       22.35      0.90 o
   3  -7  11       79.17       74.50      2.50 o
   4  -7  11       22.13       22.60      0.99 o
   5  -7  11        5.75        6.26      0.47 o
  -6  -6  11        2.20        2.19      0.35 o
  -5  -6  11        7.79        9.75      1.91 o
  -4  -6  11       20.68       19.95      0.65 o
  -3  -6  11      121.37      119.35      2.63 o
  -2  -6  11      177.91      171.66      3.53 o
  -1  -6  11        0.22       -0.12      0.12 o
   0  -6  11      291.02      293.42     20.23 o
   1  -6  11      119.94      126.39      2.54 o
   2  -6  11       22.32       24.54      0.85 o
   3  -6  11      181.54      183.92      4.66 o
   4  -6  11       46.39       41.49      1.51 o
   5  -6  11       38.42       34.69      1.49 o
  -7  -5  11        0.03       -0.12      1.05 o
  -6  -5  11        2.44        1.30      0.76 o
  -5  -5  11        0.97        1.04      0.50 o
  -4  -5  11        4.85        4.80      0.44 o
  -3  -5  11        3.50        2.46      0.41 o
  -2  -5  11        6.61        6.29      0.47 o
  -1  -5  11        0.60        0.97      0.80 o
   0  -5  11        1.47        1.61      0.16 o
   1  -5  11      115.97      110.92      3.08 o
   2  -5  11       10.02       10.54      0.61 o
   3  -5  11       45.28       52.83      4.16 o
   4  -5  11        5.27        5.07      0.65 o
   5  -5  11       24.04       25.95      1.11 o
   6  -5  11        0.04        0.59      0.35 o
  -7  -4  11       43.44       41.24      1.62 o
  -6  -4  11       68.79       71.55      3.10 o
  -5  -4  11       87.07       84.35      1.70 o
  -4  -4  11        0.19        0.78      0.53 o
  -3  -4  11        3.51        2.41      0.22 o
  -2  -4  11      296.89      290.77      7.19 o
  -1  -4  11      204.32      206.49      3.09 o
   0  -4  11       46.92       49.88      0.95 o
   1  -4  11        4.76        4.84      0.39 o
   2  -4  11      409.13      395.41      9.08 o
   3  -4  11      217.72      216.98      4.36 o
   4  -4  11       39.21       38.34      2.06 o
   5  -4  11       70.83       67.81      2.05 o
   6  -4  11      284.77      313.16     13.77 o
  -7  -3  11       11.06       14.34      1.56 o
  -6  -3  11       49.41       52.73      1.45 o
  -5  -3  11        9.92        8.59      0.54 o
  -4  -3  11       18.82       18.26      0.59 o
  -3  -3  11      275.85      267.90      7.23 o
  -2  -3  11        1.33        1.30      0.12 o
  -1  -3  11       21.78       25.02      0.45 o
   0  -3  11      165.32      168.98      3.01 o
   1  -3  11        0.07       -0.32      0.36 o
   2  -3  11       55.88       63.27      1.09 o
   3  -3  11       21.80       23.15      3.39 o
   4  -3  11        8.57        9.11      1.57 o
   5  -3  11        0.19        0.78      0.27 o
   6  -3  11        1.47        1.36      0.29 o
  -8  -2  11       15.35       15.37      2.06 o
  -7  -2  11        2.22        1.84      1.09 o
  -6  -2  11       34.67       35.55      1.19 o
  -5  -2  11       36.39       34.00      0.76 o
  -4  -2  11      156.59      168.88      5.26 o
  -3  -2  11      210.48      196.23      3.01 o
  -2  -2  11       87.26       75.18      1.23 o
  -1  -2  11        5.43        5.75      0.50 o
   0  -2  11      347.63      325.84     24.04 o
   1  -2  11       32.60       25.07      0.79 o
   2  -2  11      107.81      114.89      2.84 o
   3  -2  11       30.76       34.11      2.09 o
   4  -2  11      119.88      124.82      2.56 o
   5  -2  11      214.63      223.47      6.39 o
   6  -2  11       31.83       32.45      1.58 o
  -8  -1  11        3.51        4.70      1.00 o
  -7  -1  11       75.09       74.81      7.74 o
  -6  -1  11       74.41       69.06      1.38 o
  -5  -1  11        1.12        2.57      0.26 o
  -4  -1  11      278.45      324.41     15.45 o
  -3  -1  11      121.79      121.07      3.06 o
  -2  -1  11      498.13      471.18      8.68 o
  -1  -1  11        2.22        2.65      1.16 o
   0  -1  11      318.02      345.60      7.43 o
   1  -1  11      151.93      165.67     12.22 o
   2  -1  11      104.35       90.64      2.37 o
   3  -1  11      296.27      306.95      7.13 o
   4  -1  11       96.42       94.96      2.52 o
   5  -1  11       58.62       58.01      3.94 o
   6  -1  11       33.36       25.03      2.09 o
  -8   0  11        5.08        2.81      0.61 o
  -7   0  11        0.11        0.08      0.45 o
  -6   0  11        9.77       10.23      1.04 o
  -5   0  11      294.77      276.52      6.70 o
  -4   0  11       22.38       15.71      1.22 o
  -3   0  11      666.24      676.62     19.89 o
  -2   0  11      182.45      183.84      3.61 o
  -1   0  11       59.27       58.96      1.42 o
   0   0  11       42.66       39.78      1.67 o
   1   0  11       51.61       50.39      1.19 o
   2   0  11      220.20      209.13      6.99 o
   3   0  11       31.26       30.18      0.80 o
   4   0  11        3.54        3.74      0.78 o
   5   0  11       15.86       12.98      1.28 o
   6   0  11        4.50        3.37      0.81 o
  -8   1  11       11.96       10.38      0.74 o
  -7   1  11      106.98      102.19      3.36 o
  -6   1  11       77.03       71.48      2.03 o
  -5   1  11       82.36       90.05      5.76 o
  -4   1  11       33.10       35.00      1.12 o
  -3   1  11      422.90      436.57     10.02 o
  -2   1  11       35.97       38.11      2.46 o
  -1   1  11      231.81      252.05      4.84 o
   0   1  11       47.04       49.51      1.15 o
   1   1  11      245.36      224.68      4.39 o
   2   1  11      508.82      485.64      7.89 o
   3   1  11        2.04        1.38      0.31 o
   4   1  11       81.79       77.81      3.63 o
   5   1  11        0.15        0.61      0.33 o
   6   1  11        0.15        0.02      0.49 o
  -8   2  11      203.93      214.15      7.16 o
  -7   2  11       34.38       30.25      1.28 o
  -6   2  11      115.08      123.15      3.19 o
  -5   2  11      115.27      123.23      3.27 o
  -4   2  11      460.86      453.94     10.63 o
  -3   2  11       21.20       16.64      0.74 o
  -2   2  11     1432.13     1451.41     32.05 o
  -1   2  11     1335.99     1297.52     28.92 o
   0   2  11        8.45       10.45      0.60 o
   1   2  11     1027.27     1019.69     22.88 o
   2   2  11      168.84      154.76      2.93 o
   3   2  11       24.36       24.67      0.64 o
   4   2  11       21.39       19.30      2.91 o
   5   2  11       59.00       57.19      2.25 o
  -7   3  11        6.71        7.65      1.71 o
  -6   3  11       72.89       72.09      4.80 o
  -5   3  11        0.05        0.53      0.47 o
  -4   3  11        0.14        0.43      0.41 o
  -3   3  11        4.48        3.56      1.36 o
  -2   3  11       20.58       28.42      1.06 o
  -1   3  11       38.84       43.93      1.31 o
   0   3  11       46.24       33.49      2.91 o
   1   3  11       18.84       20.91      2.12 o
   2   3  11       59.67       65.68      1.73 o
   3   3  11        0.04       -0.19      0.26 o
   4   3  11        0.38       -0.04      0.49 o
   5   3  11      125.12      130.97      4.61 o
  -7   4  11      174.66      160.96     10.12 o
  -6   4  11        0.26        1.19      1.09 o
  -5   4  11       27.50       21.60      3.72 o
  -4   4  11      319.05      340.95      7.97 o
  -3   4  11      114.07      131.50      3.37 o
  -2   4  11       45.53       50.69      4.97 o
  -1   4  11        2.74        2.80      0.98 o
   0   4  11      205.33      189.98     10.32 o
   1   4  11        3.94        3.47      0.49 o
   2   4  11       21.12       15.42      0.95 o
   3   4  11        7.59        6.09      0.71 o
   4   4  11       23.26       23.21      1.50 o
  -6   5  11      154.46      150.86      5.22 o
  -5   5  11       85.27       82.54      2.90 o
  -4   5  11       29.82       23.76      2.01 o
  -3   5  11       15.51       12.97      2.44 o
  -2   5  11       20.43       22.34      3.84 o
  -1   5  11       59.07       59.32      1.45 o
   0   5  11        3.21        3.37      0.38 o
   1   5  11        6.39        4.67      1.87 o
   2   5  11       93.31       97.63      2.37 o
   3   5  11        1.01        0.74      0.47 o
  -5   6  11       11.78        9.12      0.64 o
  -4   6  11       15.61       13.58      0.93 o
  -3   6  11        0.80        1.89      0.39 o
  -2   6  11       17.81       14.58      0.99 o
  -1   6  11      116.69      129.69      3.45 o
   0   6  11       71.85       74.91      2.24 o
   1   6  11        5.77        4.66      0.83 o
   2   6  11      117.34      118.17      2.88 o
  -4   7  11        3.92        4.61      1.08 o
  -3   7  11        4.67        4.58      0.93 o
  -2   7  11       17.39       12.30      0.63 o
  -1   7  11       24.12       21.32      2.19 o
   0   7  11       19.13       16.70      1.30 o
   0  -9  12       81.30       74.96      3.84 o
  -3  -8  12      157.88      165.60      5.80 o
  -2  -8  12       20.74       16.42      1.14 o
  -1  -8  12      121.46      138.22      6.38 o
   0  -8  12       16.29       15.13      1.20 o
   1  -8  12       44.41       43.92      2.58 o
   2  -8  12      135.08      142.73      6.81 o
   3  -8  12       62.52       64.18      3.55 o
  -4  -7  12        1.99        2.11      0.49 o
  -3  -7  12        0.65        0.46      0.30 o
  -2  -7  12       38.61       38.42      1.66 o
  -1  -7  12       99.95       93.90      6.74 o
   0  -7  12        7.30        7.05      0.34 o
   1  -7  12      140.93      141.22      3.65 o
   2  -7  12      147.87      158.94      5.02 o
   3  -7  12        0.79        1.31      0.23 o
   4  -7  12        2.36        2.23      0.28 o
  -5  -6  12       11.85       10.61      0.59 o
  -4  -6  12       46.62       44.07      4.68 o
  -3  -6  12       13.91       14.03      3.35 o
  -2  -6  12       73.27       78.51      2.27 o
  -1  -6  12      190.93      199.88      4.16 o
   0  -6  12       20.63       21.09      0.65 o
   1  -6  12      133.02      134.31      3.56 o
   2  -6  12        9.58       12.35      0.60 o
   3  -6  12        7.01        6.19      0.47 o
   4  -6  12       34.19       34.58      1.33 o
   5  -6  12        1.36        1.56      0.38 o
  -6  -5  12        0.13        0.11      0.91 o
  -5  -5  12      102.84      105.87      4.60 o
  -4  -5  12        6.23        6.69      0.36 o
  -3  -5  12       19.16       16.73      0.61 o
  -2  -5  12       17.01       17.11      1.51 o
  -1  -5  12        6.32        5.42      0.82 o
   0  -5  12       20.56       17.97      0.45 o
   1  -5  12       26.61       31.99      1.10 o
   2  -5  12        5.03        6.67      0.47 o
   3  -5  12       24.19       22.56      0.90 o
   4  -5  12       91.26       92.23      3.13 o
   5  -5  12      164.89      164.47      5.45 o
  -7  -4  12       91.03       93.36      4.94 o
  -6  -4  12        0.06        1.11      0.46 o
  -5  -4  12        2.29        4.34      0.32 o
  -4  -4  12      203.91      208.04      3.78 o
  -3  -4  12       33.45       25.64      0.65 o
  -2  -4  12        1.85        0.51      0.16 o
  -1  -4  12      106.22      109.57      1.94 o
   0  -4  12       82.54       81.15      1.78 o
   1  -4  12       21.83       22.33      0.73 o
   2  -4  12       15.58       16.58      0.98 o
   3  -4  12       23.25       28.53      0.82 o
   4  -4  12       19.72       21.55      0.71 o
   5  -4  12       42.92       41.44      1.69 o
  -7  -3  12       22.42       25.68      3.30 o
  -6  -3  12        0.04       -0.45      0.30 o
  -5  -3  12      122.97      128.54      2.46 o
  -4  -3  12       10.92       12.93      0.90 o
  -3  -3  12       27.78       24.41      0.89 o
  -2  -3  12       37.44       30.44      0.63 o
  -1  -3  12       84.39       80.63      1.54 o
   0  -3  12      113.96       93.31      3.57 o
   1  -3  12      503.05      489.96      7.99 o
   2  -3  12       68.64       71.13      3.75 o
   3  -3  12       13.01        9.56      1.12 o
   4  -3  12       22.77       20.52      1.36 o
   5  -3  12        2.98        4.20      0.38 o
   6  -3  12        2.42        2.61      0.87 o
  -7  -2  12      103.17      108.23      3.93 o
  -6  -2  12       72.32       67.76      1.61 o
  -5  -2  12      172.18      171.11      3.18 o
  -4  -2  12       85.26       76.91      2.02 o
  -3  -2  12        0.35        0.65      0.26 o
  -2  -2  12      182.79      152.52      4.96 o
  -1  -2  12     1059.88      951.45     60.12 o
   0  -2  12       96.96       88.60      1.84 o
   1  -2  12      238.00      213.02      8.39 o
   2  -2  12     1643.12     1749.72     58.68 o
   3  -2  12      176.36      192.70     10.77 o
   4  -2  12      177.71      167.11      6.84 o
   5  -2  12       39.03       34.09      3.12 o
   6  -2  12       37.67       35.87      1.28 o
  -7  -1  12        6.10        6.47      0.46 o
  -6  -1  12       41.12       40.26      1.41 o
  -5  -1  12       40.67       37.66      1.25 o
  -4  -1  12      393.37      374.60     14.46 o
  -3  -1  12       64.64       52.60      2.30 o
  -2  -1  12       87.39       88.65      1.92 o
  -1  -1  12      364.38      331.83      6.40 o
   0  -1  12      143.20      110.78      6.40 o
   1  -1  12      125.61      119.05      3.03 o
   2  -1  12       18.67       16.14      1.18 o
   3  -1  12        0.08        0.21      0.33 o
   4  -1  12       42.53       39.21      1.26 o
   5  -1  12        0.81        0.47      0.66 o
   6  -1  12        0.54       -0.12      0.51 o
  -7   0  12        9.66        7.11      1.30 o
  -6   0  12        8.82        6.11      1.18 o
  -5   0  12       35.24       31.97      2.07 o
  -4   0  12      293.70      291.27      8.81 o
  -3   0  12        8.17        6.06      0.65 o
  -2   0  12        5.41        7.77      0.83 o
  -1   0  12       99.00       95.41      2.07 o
   0   0  12      140.60      126.73      3.50 o
   1   0  12      342.07      339.06      8.01 o
   2   0  12        1.44        2.62      0.54 o
   3   0  12      619.56      687.61     31.10 o
   4   0  12       66.16       61.03      1.89 o
   5   0  12        7.32        8.51      1.59 o
  -7   1  12      168.02      174.95      6.40 o
  -6   1  12       16.17       13.36      1.19 o
  -5   1  12       72.62       74.67      2.24 o
  -4   1  12       20.12       22.54      1.08 o
  -3   1  12      179.44      191.00      4.73 o
  -2   1  12      250.29      240.12      5.65 o
  -1   1  12        1.26        1.70      0.21 o
   0   1  12      351.80      345.61      6.81 o
   1   1  12       28.41       23.28      1.30 o
   2   1  12       33.72       39.67      1.25 o
   3   1  12       32.28       27.03      1.92 o
   4   1  12       36.06       33.48      1.42 o
   5   1  12        3.72        1.78      0.39 o
  -7   2  12      237.22      225.17      7.44 o
  -6   2  12       42.44       46.09      1.82 o
  -5   2  12      147.79      145.06      3.85 o
  -4   2  12      197.70      196.69      8.25 o
  -2   2  12        1.93        1.72      0.45 o
  -1   2  12       58.28       70.16      2.03 o
   0   2  12        2.53        0.17      0.32 o
   1   2  12        0.85       -0.51      0.34 o
   2   2  12      172.75      165.66      4.31 o
   3   2  12       91.10       95.52      4.33 o
   4   2  12        0.04       -0.68      0.46 o
   5   2  12       12.68       15.01      0.83 o
  -7   3  12        3.12        1.82      1.48 o
  -6   3  12       12.07       11.88      1.40 o
  -5   3  12       45.81       45.31      1.49 o
  -4   3  12       27.59       25.50      2.81 o
  -3   3  12       28.88       24.49      1.03 o
  -2   3  12       29.00       29.81      3.29 o
  -1   3  12      143.80      138.63      6.19 o
   0   3  12        0.28        1.17      0.64 o
   1   3  12       26.79       20.75      2.02 o
   2   3  12       99.47       99.34      2.30 o
   3   3  12       44.10       42.13      1.72 o
   4   3  12        1.65        3.18      0.55 o
  -6   4  12      169.33      158.31      5.80 o
  -5   4  12      235.69      257.36      9.95 o
  -4   4  12        3.95        4.65      0.47 o
  -3   4  12       84.11       87.33      2.48 o
  -2   4  12      229.86      230.25      5.87 o
  -1   4  12        5.91        5.56      0.99 o
   0   4  12        0.06       -0.49      0.33 o
   1   4  12      106.97      113.37      3.59 o
   2   4  12      117.20      110.68      2.72 o
   3   4  12       44.82       42.62      1.75 o
  -5   5  12        3.17        2.64      1.05 o
  -4   5  12        8.42        9.82      0.74 o
  -3   5  12       18.02       15.03      1.14 o
  -2   5  12       21.90       24.30      2.66 o
  -1   5  12      128.41      137.09      7.08 o
   0   5  12        0.83        0.49      0.41 o
   1   5  12       87.62       92.86      3.16 o
   2   5  12      177.34      197.69      4.67 o
  -4   6  12       46.57       43.93      2.01 o
  -3   6  12        8.62        7.40      0.57 o
  -2   6  12       26.43       28.33      1.29 o
  -1   6  12        7.74        5.81      0.41 o
   0   6  12        0.57        0.26      0.25 o
   1   6  12       40.95       38.55      2.55 o
  -2  -8  13       32.03       26.78      1.69 o
  -1  -8  13       12.43       12.90      1.11 o
   0  -8  13      140.31      125.65      6.19 o
   1  -8  13      112.65      124.94      6.07 o
   2  -8  13       62.59       66.45      3.61 o
  -4  -7  13       14.14       12.07      1.81 o
  -3  -7  13        5.17        2.56      0.45 o
  -2  -7  13       25.41       29.02      1.44 o
  -1  -7  13        2.80        1.21      0.56 o
   0  -7  13      122.37      132.33      6.25 o
   1  -7  13        0.58        0.98      0.23 o
   2  -7  13       13.74       15.24      0.78 o
   3  -7  13      101.66      106.75      3.46 o
  -5  -6  13       43.65       44.45      1.79 o
  -4  -6  13        0.03       -0.34      0.23 o
  -3  -6  13        2.09        3.02      0.42 o
  -2  -6  13       16.64       14.42      0.52 o
  -1  -6  13       10.29        7.32      0.44 o
   0  -6  13        0.21        0.76      0.24 o
   1  -6  13       13.41        8.36      0.89 o
   2  -6  13       78.52       70.03      2.04 o
   3  -6  13       79.74       81.20      2.85 o
   4  -6  13        4.08        3.52      0.43 o
  -6  -5  13       20.67       22.82      2.40 o
  -5  -5  13       41.72       41.34      2.82 o
  -4  -5  13        0.86        0.27      0.28 o
  -3  -5  13       65.99       71.31      1.72 o
  -2  -5  13        0.78        0.25      0.22 o
  -1  -5  13       37.12       35.06      0.94 o
   0  -5  13       38.80       32.33      1.03 o
   1  -5  13       28.25       32.02      1.07 o
   2  -5  13      203.22      207.97      5.22 o
   3  -5  13       56.54       58.93      1.74 o
   4  -5  13       20.53       20.30      0.94 o
  -6  -4  13       83.62       85.82      3.17 o
  -5  -4  13        0.01       -0.56      0.46 o
  -4  -4  13       28.25       30.23      1.35 o
  -3  -4  13       33.18       39.30      0.91 o
  -2  -4  13        5.99        5.80      0.31 o
  -1  -4  13        2.86        2.87      0.74 o
   0  -4  13        1.34        0.08      0.81 o
   1  -4  13        4.71        4.80      0.98 o
   2  -4  13        8.95        8.31      0.43 o
   3  -4  13        0.03        0.96      1.06 o
   4  -4  13        4.42        5.88      0.53 o
   5  -4  13       12.38       13.56      0.83 o
  -7  -3  13       87.88       89.76      9.38 o
  -6  -3  13       45.45       46.18      1.82 o
  -5  -3  13       66.33       61.61      1.92 o
  -4  -3  13      220.48      222.06      3.96 o
  -3  -3  13       88.05       83.21      1.63 o
  -2  -3  13        0.02        1.29      0.49 o
  -1  -3  13        0.79        2.38      0.24 o
   0  -3  13       93.06       82.57      3.85 o
   1  -3  13      241.46      253.32      5.01 o
   2  -3  13        0.65        0.12      0.24 o
   3  -3  13      411.89      408.75      8.12 o
   4  -3  13       41.37       42.31      2.20 o
   5  -3  13        9.24        7.10      0.51 o
  -7  -2  13       47.06       48.08      1.58 o
  -6  -2  13       40.17       47.84      1.44 o
  -5  -2  13       43.49       40.85      2.49 o
  -4  -2  13      135.10      137.56      3.98 o
  -3  -2  13      450.91      413.90      9.70 o
  -2  -2  13       88.12       80.23      2.18 o
  -1  -2  13        5.08        7.75      1.41 o
   0  -2  13      413.19      376.57      8.88 o
   1  -2  13       49.11       44.48      4.10 o
   2  -2  13       40.90       34.42      2.83 o
   3  -2  13      164.39      159.70     16.25 o
   4  -2  13       82.73       80.32      4.18 o
   5  -2  13       26.06       24.91      2.28 o
  -7  -1  13        0.26       -0.35      0.32 o
  -6  -1  13        1.05        2.19      0.44 o
  -5  -1  13       51.81       55.08      5.56 o
  -4  -1  13       22.01       16.13      0.75 o
  -3  -1  13       82.00       89.43      2.42 o
  -2  -1  13      241.28      210.14      5.19 o
  -1  -1  13        5.75        5.26      0.50 o
   0  -1  13       42.89       38.71      2.12 o
   1  -1  13       33.26       30.48      1.06 o
   2  -1  13      240.46      290.39      6.81 o
   3  -1  13      250.81      245.00      6.16 o
   4  -1  13       20.25       21.27      1.81 o
   5  -1  13       11.31        8.89      2.09 o
  -7   0  13        9.61        7.58      0.62 o
  -6   0  13      115.53      113.32      7.98 o
  -5   0  13       40.09       43.70      2.87 o
  -4   0  13       72.45       74.38      2.20 o
  -3   0  13       20.82       20.57      0.88 o
  -2   0  13      241.03      238.80      7.20 o
  -1   0  13      256.07      253.56      6.11 o
   0   0  13       14.51       14.86      0.71 o
   1   0  13      236.19      262.81      6.43 o
   2   0  13      119.43      123.50      3.32 o
   3   0  13       35.81       37.36      3.42 o
   4   0  13        8.43        7.96      0.81 o
   5   0  13       14.08       11.82      1.12 o
  -7   1  13       26.93       24.00      1.95 o
  -6   1  13       30.14       28.94      1.32 o
  -5   1  13       56.40       63.06      4.46 o
  -4   1  13        8.15        7.71      1.33 o
  -3   1  13       26.59       28.25      1.07 o
  -2   1  13       18.53       27.05      1.81 o
  -1   1  13        9.25       10.10      0.78 o
   0   1  13       21.32       17.93      0.88 o
   1   1  13        2.66        4.01      0.94 o
   2   1  13      201.54      223.44      4.47 o
   3   1  13        0.15       -0.08      0.34 o
   4   1  13        4.35        6.36      1.32 o
  -7   2  13       22.31       15.33      2.60 o
  -6   2  13        5.91        6.10      0.98 o
  -5   2  13        0.74        0.67      0.37 o
  -4   2  13      167.12      159.02      4.19 o
  -3   2  13      278.03      273.61      6.72 o
  -2   2  13        1.25        0.83      0.46 o
  -1   2  13       35.02       28.66      2.23 o
   0   2  13       85.43       70.39      8.95 o
   1   2  13        0.03        0.95      1.28 o
   2   2  13        0.30        2.33      1.14 o
   3   2  13       33.28       33.43      1.50 o
  -6   3  13      139.17      133.12      4.65 o
  -5   3  13       36.97       33.60      1.89 o
  -4   3  13      363.51      353.15      8.89 o
  -3   3  13      132.05      122.32      3.43 o
  -2   3  13       13.16       15.14      1.18 o
  -1   3  13       43.92       42.25      2.15 o
   0   3  13        9.95       10.19      1.85 o
   1   3  13        3.08        3.53      1.67 o
   2   3  13       68.58       72.42      2.15 o
   3   3  13        0.09        1.47      0.96 o
  -5   4  13       11.97       14.13      0.87 o
  -4   4  13      277.06      308.18      9.49 o
  -3   4  13       13.93       13.76      1.65 o
  -2   4  13        7.25        6.60      0.64 o
  -1   4  13      183.68      202.38      6.60 o
   0   4  13       54.94       57.87      2.04 o
   1   4  13        0.08       -0.23      0.35 o
   2   4  13       72.30       73.03      2.28 o
  -4   5  13        3.98        3.12      0.59 o
  -3   5  13       32.93       34.33      1.50 o
  -2   5  13        0.05       -0.48      0.32 o
  -1   5  13       17.30       19.13      0.80 o
   0   5  13       51.52       59.71      2.57 o
   1   5  13        7.96        7.12      0.68 o
  -2   6  13        4.57        2.24      0.42 o
  -3  -7  14       78.29       80.14      4.37 o
  -2  -7  14       57.12       57.14      2.94 o
  -1  -7  14        1.24        1.70      0.59 o
   0  -7  14        0.03        0.12      0.65 o
   1  -7  14       79.79       72.56      3.93 o
   2  -7  14       97.74      102.40      3.66 o
  -4  -6  14       65.33       59.40      1.88 o
  -3  -6  14       17.87       16.21      2.08 o
  -2  -6  14       19.78       20.87      0.91 o
  -1  -6  14       18.38       16.80      0.82 o
   0  -6  14        3.55        5.47      0.42 o
   1  -6  14        8.70        7.27      0.51 o
   2  -6  14       17.72       16.58      0.85 o
   3  -6  14        3.20        1.93      0.33 o
  -5  -5  14       61.13       62.43      1.91 o
  -4  -5  14      102.87      102.97      2.94 o
  -3  -5  14       22.71       22.40      0.81 o
  -2  -5  14      114.57      117.00      5.23 o
  -1  -5  14       21.46       27.73      1.00 o
   0  -5  14        0.34        1.47      0.35 o
   1  -5  14       48.47       49.61      1.91 o
   2  -5  14       21.99       23.82      1.06 o
   3  -5  14       19.22       21.16      1.00 o
   4  -5  14       16.55       16.54      0.85 o
  -5  -4  14       62.48       61.55      5.07 o
  -4  -4  14       75.69       83.78      2.76 o
  -3  -4  14        0.00        0.29      0.20 o
  -2  -4  14        0.91        1.39      0.27 o
  -1  -4  14       45.17       48.34      1.51 o
   0  -4  14       88.80       92.13      2.12 o
   2  -4  14      261.65      251.10      8.03 o
   3  -4  14      222.45      222.84      7.29 o
   4  -4  14       10.93        9.46      0.56 o
  -5  -3  14        6.52        5.86      0.49 o
  -4  -3  14       44.51       46.02      1.06 o
  -3  -3  14       22.24       21.51      0.68 o
  -2  -3  14       19.08       17.70      0.80 o
  -1  -3  14       15.97       16.95      0.61 o
   0  -3  14        2.39        2.52      0.28 o
   1  -3  14       11.71       10.34      0.47 o
   2  -3  14       28.60       28.22      2.85 o
   3  -3  14      140.34      147.71      6.60 o
   4  -3  14        5.74        5.29      1.04 o
  -6  -2  14       85.00       79.61      2.42 o
  -5  -2  14        3.55        2.17      0.81 o
  -4  -2  14       84.95       82.99      2.01 o
  -3  -2  14       19.95       19.40      1.33 o
  -2  -2  14       36.22       29.05      0.87 o
  -1  -2  14        9.24        8.11      0.87 o
   0  -2  14       15.30       11.68      1.74 o
   1  -2  14      153.67      140.87      3.76 o
   2  -2  14      116.83      112.90      3.16 o
   3  -2  14      144.83      146.99      7.47 o
   4  -2  14       18.56       14.24      0.95 o
  -6  -1  14        0.19        1.12      0.37 o
  -5  -1  14        8.17        8.85      1.58 o
  -4  -1  14        0.59        1.72      0.48 o
  -3  -1  14      381.70      407.81      9.81 o
  -2  -1  14       65.94       60.36      5.96 o
  -1  -1  14        1.90        3.80      1.72 o
   0  -1  14      237.12      250.59      6.23 o
   1  -1  14       22.13       16.32      1.84 o
   2  -1  14        4.15        5.58      0.70 o
   3  -1  14       24.30       30.62      1.29 o
   4  -1  14       47.84       43.43      3.94 o
  -6   0  14       24.23       21.67      1.61 o
  -5   0  14       31.26       23.56      1.07 o
  -4   0  14      166.39      166.91      4.55 o
  -3   0  14       63.01       67.14      5.25 o
  -2   0  14        0.71        3.13      0.40 o
  -1   0  14       10.81       14.32      2.04 o
   0   0  14       29.95       31.58      2.94 o
   1   0  14       12.26       14.61      2.88 o
   2   0  14       29.25       23.61      1.01 o
   3   0  14       57.59       60.32      2.31 o
   4   0  14        8.23        7.80      1.57 o
  -6   1  14        6.92        5.50      1.13 o
  -5   1  14        0.56        0.81      0.36 o
  -4   1  14      181.38      183.99      5.52 o
  -3   1  14       10.02        9.70      1.04 o
  -1   1  14       88.66       87.04      4.22 o
   0   1  14        0.15        0.76      0.40 o
   1   1  14       66.42       55.79      3.55 o
   2   1  14       55.01       59.60      3.80 o
   3   1  14       26.15       31.11      2.12 o
   4   1  14       20.93       21.10      1.83 o
  -6   2  14       63.72       64.62      3.42 o
  -5   2  14       98.19      112.39      3.63 o
  -4   2  14        0.01        0.11      0.55 o
  -3   2  14       83.85       87.16      2.60 o
  -2   2  14       45.57       39.21      1.38 o
  -1   2  14       10.60       10.22      1.13 o
   0   2  14        2.45        2.52      1.31 o
   1   2  14       90.16       96.92      3.40 o
   2   2  14       66.92       65.37      2.78 o
   3   2  14       17.28       18.10      0.99 o
  -5   3  14       33.01       41.09      2.23 o
  -4   3  14       22.43       23.97      1.17 o
  -3   3  14       42.86       39.55      2.53 o
  -2   3  14       48.05       44.01      1.86 o
  -1   3  14       26.26       22.59      3.47 o
   0   3  14       30.67       28.46      1.59 o
   1   3  14        0.34       -0.13      0.37 o
   2   3  14      158.89      157.89     10.08 o
  -4   4  14       25.75       30.00      1.35 o
  -3   4  14      169.60      184.33      6.30 o
  -2   4  14       17.07       19.81      1.11 o
  -1   4  14        8.37        8.93      0.69 o
   0   4  14       26.63       25.95      1.63 o
   1   4  14       90.38       91.25      2.77 o
  -2   5  14       43.83       44.01      1.86 o
  -1   5  14       11.53       13.93      0.72 o
  -3  -6  15        9.67        9.32      0.58 o
  -2  -6  15        1.74        1.10      0.28 o
  -1  -6  15       33.95       40.63      2.42 o
   0  -6  15       14.77       16.06      0.80 o
   1  -6  15        0.01       -0.04      0.31 o
   2  -6  15        0.02        0.69      0.29 o
  -4  -5  15       62.32       61.72      2.51 o
  -3  -5  15       90.32       98.50      3.41 o
  -2  -5  15       40.13       48.28      2.33 o
  -1  -5  15        1.16        0.47      0.29 o
   0  -5  15       79.73       80.71      3.01 o
   1  -5  15       91.28       93.10      3.32 o
   2  -5  15        7.08        5.68      0.45 o
  -5  -4  15       20.85       19.12      0.79 o
  -4  -4  15        1.20        1.37      0.76 o
  -3  -4  15      166.92      169.36     10.95 o
  -2  -4  15       17.26       21.25      0.96 o
  -1  -4  15        4.09        5.07      0.45 o
   0  -4  15       47.76       47.03      1.86 o
   1  -4  15       14.36       15.45      0.89 o
   2  -4  15        1.19        1.31      0.45 o
   3  -4  15       68.82       63.39      2.45 o
  -5  -3  15       68.75       65.26      2.04 o
  -4  -3  15        0.10        1.17      0.35 o
  -3  -3  15        4.90        4.93      0.48 o
  -2  -3  15        8.80        5.79      0.39 o
  -1  -3  15        2.60        1.12      0.23 o
   0  -3  15      112.89      119.07      2.72 o
   1  -3  15       47.20       49.75      1.52 o
   2  -3  15      194.20      224.06      5.86 o
   3  -3  15       84.55       86.08      3.02 o
  -5  -2  15       10.15        7.77      1.09 o
  -4  -2  15      159.77      167.18      4.48 o
  -3  -2  15        0.00        0.27      0.31 o
  -2  -2  15       38.68       31.40      2.52 o
  -1  -2  15       63.15       73.12      2.21 o
   0  -2  15        0.29        0.04      0.37 o
   1  -2  15      217.48      263.64      8.05 o
   2  -2  15       13.53       10.31      0.97 o
   3  -2  15       21.56       21.06      2.18 o
  -6  -1  15       22.91       23.34      1.66 o
  -5  -1  15       58.30       56.40      1.89 o
  -4  -1  15        0.86        2.67      0.74 o
  -3  -1  15        2.66        5.08      0.82 o
  -2  -1  15       58.91       62.41      2.86 o
  -1  -1  15      103.12      102.75      2.95 o
   0  -1  15        0.06        0.12      0.60 o
   1  -1  15      182.53      183.49      5.93 o
   2  -1  15      323.16      330.88     10.76 o
   3  -1  15       14.29       11.85      0.78 o
  -5   0  15       13.15       10.78      1.08 o
  -4   0  15        1.28        4.16      2.35 o
  -3   0  15       47.89       43.48      1.77 o
  -2   0  15       22.99       17.70      1.15 o
  -1   0  15       14.01       17.14      0.78 o
   0   0  15        3.44        3.89      0.73 o
   1   0  15        2.29        1.56      0.35 o
   2   0  15       75.97       83.69      4.52 o
   3   0  15        0.22        0.10      0.34 o
  -5   1  15       73.13       87.39      2.99 o
  -4   1  15      171.24      183.84      6.24 o
  -3   1  15       64.32       56.07      2.13 o
  -2   1  15       53.91       55.81      2.17 o
  -1   1  15       32.49       32.06      1.39 o
   0   1  15       39.87       52.17      1.91 o
   1   1  15        0.51        0.40      0.35 o
   2   1  15       40.95       49.74      2.87 o
  -5   2  15       34.49       35.73      2.05 o
  -4   2  15      222.12      256.47      8.09 o
  -3   2  15       74.56       77.64      2.85 o
  -2   2  15        8.60        6.00      1.09 o
  -1   2  15       52.98       60.34      2.26 o
   0   2  15       35.35       31.93      2.48 o
   1   2  15       97.25       99.20      2.93 o
   2   2  15        2.66        5.10      0.90 o
  -4   3  15       49.44       53.85      2.13 o
  -3   3  15        9.05        6.55      0.64 o
  -2   3  15        8.65       11.26      0.73 o
  -1   3  15       68.33       63.11      2.46 o
   0   3  15        0.07       -0.37      0.35 o
   1   3  15        0.00        1.06      0.31 o
  -2   4  15       18.54       19.71      1.08 o
  -2  -5  16       21.47       19.73      0.92 o
  -1  -5  16       15.52       12.67      0.71 o
   0  -5  16        9.59       10.29      0.70 o
   1  -5  16        9.12       10.81      0.68 o
  -3  -4  16       16.43       16.46      0.88 o
  -2  -4  16        8.11        6.53      0.51 o
  -1  -4  16       10.76       10.40      0.70 o
   0  -4  16        0.04        0.65      0.37 o
   1  -4  16      256.11      255.71      8.54 o
   2  -4  16      106.21      105.07      5.29 o
  -4  -3  16        2.64        1.97      0.41 o
  -3  -3  16       99.64       96.18      3.55 o
  -2  -3  16       45.79       54.77      2.07 o
  -1  -3  16        4.96        3.54      0.43 o
   0  -3  16      103.33      123.13      4.22 o
   1  -3  16       13.24       10.64      1.09 o
   2  -3  16       18.26       14.89      0.87 o
  -4  -2  16       13.49       12.34      1.23 o
  -3  -2  16       17.51       18.26      0.77 o
  -2  -2  16        0.08        0.61      0.60 o
  -1  -2  16       12.98       10.26      0.52 o
   0  -2  16       16.55       13.43      2.31 o
   1  -2  16       73.90       85.15      6.48 o
   2  -2  16        0.58        1.12      1.18 o
  -4  -1  16      278.14      268.92      8.75 o
  -3  -1  16      110.19      103.60      4.20 o
  -2  -1  16       37.31       33.50      3.02 o
  -1  -1  16       28.67       28.48      2.58 o
   0  -1  16       25.71       25.09      2.80 o
   1  -1  16       14.52       16.53      0.90 o
   2  -1  16        7.43        8.26      0.70 o
  -4   0  16       13.53       11.64      1.69 o
  -3   0  16       25.99       22.79      1.18 o
  -2   0  16        0.02       -0.58      0.71 o
  -1   0  16       52.65       53.93      4.22 o
   0   0  16        3.26        2.77      0.54 o
   1   0  16       11.17        7.73      1.82 o
   2   0  16       17.19       23.57      1.29 o
  -4   1  16        6.12        9.00      0.76 o
  -3   1  16      257.51      269.91      8.97 o
  -2   1  16      159.49      167.83      6.22 o
  -1   1  16       19.08       22.76      1.11 o
   0   1  16      180.61      203.93      6.62 o
   1   1  16        1.17        0.44      0.95 o
  -3   2  16      252.38      255.31      8.43 o
  -2   2  16       17.16       23.06      1.18 o
  -1   2  16        0.07        0.51      0.65 o
   0   2  16       13.56       16.03      1.34 o
  -2  -3  17       71.10       73.95      2.80 o
  -1  -3  17        4.19        5.43      0.48 o
   0  -3  17       24.16       28.64      1.69 o
  -2  -2  17      102.19       94.15      3.42 o
  -1  -2  17        3.18        2.82      0.46 o
   0  -2  17       25.66       20.75      1.11 o
  -3  -1  17       67.42       69.72      8.74 o
  -2  -1  17        3.85        3.01      0.97 o
  -1  -1  17        6.66        8.39      2.06 o
   0  -1  17       72.43       63.79      3.39 o
  -2   0  17        0.73        0.84      0.38 o
  -1   0  17      150.89      145.90      5.17 o
 
